# Supplementary material for: The First Whole Genome Sequence and Characterisation of Avian Nephritis Virus Genotype 3
Source: Viruses. 2021 Feb 3;13(2):235. doi: 10.3390/v13020235 (PMC7913312; doi:10.3390/v13020235)
Supplement: Supplementary file 1 [file viruses-13-00235-s001.zip]

Archive with 6 entries (6 files):
- Supplementary Figure S1 to S7 Introproscan.docx
- Supplementary Figure S8. 3UTR s2m stemloop.pptx
- Supplementary Figure S9a&b RDP.docx
- Supplementary Table S1. Avastroviridae ORF2 Capsid p-distance.xlsx
- Supplementary Table S2. Avastroviridae WGS p-distance.xlsx
- Supplementary Table S3 RDP4 p-values.docx
