# Supplementary material for: The First Whole Genome Sequence and Characterisation of Avian Nephritis Virus Genotype 3
Source: Viruses. 2021 Feb 3;13(2):235. doi: 10.3390/v13020235 (PMC7913312; doi:10.3390/v13020235)
Supplement: Supplementary file 1 [file viruses-13-00235-s001.zip › Supplementary Table S1. Avastroviridae ORF2 Capsid p-distance.xlsx]

## Sheet: Capsid Avastrovirus
Unassigned novel avastrovirus	MK096776 Passerine astrovirus 4 PasAstV-4
	MK096774 Passerine astrovirus 2 PasAstV-2	1.1776
	MK096775 Passerine astrovirus 3 PasAstV-3	1.25276	1.30523
	MK096773 Passerine astrovirus 1 PasAstV-1	1.33792	1.21879	1.34499
	MH453801 Avastrovirus 2 AstV/Red-necked Avocet/MW09	1.35672	1.42452	1.53522	1.48352
	MH453800 Avastrovirus 2 AstV/Red-necked Avocet/MW08	1.41369	1.41825	1.36287	1.43667	1.11861
	MF768270 Avian astrovirus pigeon/China/20/2014	1.25846	1.45299	1.4024	1.47345	1.07891	0.781824
ANV-6	KU711057 Avian nephritis virus Avian AstV Brazil 19-5	1.3664	1.38629	1.4142	1.41473	1.09861	0.828949	0.828744
	KU711068 Avian nephritis virus Avian AstV Brazil 48-5	1.36036	1.37417	1.39551	1.39568	1.09861	0.821702	0.825075	0.0133434
	KU711069 Avian nephritis virus Avian AstV Brazil 48-9	1.36036	1.37417	1.40793	1.40199	1.09861	0.825319	0.817775	0.0103628	0.00590844
	KU711050 Avian nephritis virus Avian AstV Brazil 5-1	1.38785	1.39089	1.35147	1.39256	1.10341	0.847829	0.79815	0.220911	0.2172	0.213503
	KU711051 Avian nephritis virus Avian AstV Brazil 5-2	1.38165	1.39393	1.35761	1.39887	1.1018	0.840421	0.801728	0.221661	0.217964	0.214281	0.00298508
	HQ330504 Avian nephritis virus 2 ANV-VF08-65	1.43075	1.38324	1.34684	1.39731	1.11634	0.83195	0.773999	0.298232	0.29219	0.288182	0.128442	0.132889
	KU711070 Avian nephritis virus Avian AstV Brazil 57-1	1.42583	1.39704	1.32214	1.37387	1.09861	0.827818	0.782357	0.288678	0.284701	0.280741	0.101254	0.103704	0.0549757
	KU711071 Avian nephritis virus Avian AstV Brazil 57-9	1.42583	1.40009	1.32252	1.38629	1.09702	0.820546	0.782357	0.289169	0.285209	0.281264	0.103704	0.101254	0.0569823	0.00298508
ANV-2	AB046864 Avian nephritis virus 2	1.29519	1.38782	1.33991	1.43355	1.10019	0.856777	0.783359	0.591993	0.591993	0.589287	0.54395	0.546544	0.54764	0.550647	0.553255
	HQ330484 Avian nephritis virus 2 ANV-EF91-276-Cl5	1.27297	1.34602	1.33408	1.43355	1.08141	0.831181	0.722323	0.549547	0.549547	0.546953	0.520901	0.523436	0.516868	0.524939	0.52748	0.078081
	HQ330503 Avian nephritis virus 2 ANV-VF08-39	1.27848	1.34019	1.33408	1.43355	1.04937	0.806224	0.742257	0.562619	0.562619	0.559991	0.523436	0.525977	0.514346	0.512328	0.514838	0.0828695	0.0622828
	HQ330505 Avian nephritis virus 2 ANV-VF08-60	1.30082	1.3172	1.30543	1.40807	1.04937	0.799207	0.748991	0.578534	0.575864	0.575864	0.541362	0.541362	0.521931	0.52748	0.52748	0.173232	0.142195	0.120364
	KM985702 Avian nephritis virus VIC-6a	1.27143	1.3445	1.30956	1.45155	1.05684	0.790665	0.720724	0.550647	0.545452	0.542865	0.532135	0.532135	0.520424	0.525977	0.525977	0.185868	0.15096	0.168262	0.0813956
	HQ330485 Avian nephritis virus 2 ANV-EF91-276-Cl3	1.27848	1.34019	1.29979	1.43355	1.06755	0.778445	0.725618	0.552147	0.549547	0.546953	0.531079	0.531079	0.521931	0.52748	0.52748	0.185567	0.15587	0.176741	0.0844708	0.0329865
	HQ330486 Avian nephritis virus 2 ANV-Belgian-ELV1	1.27848	1.34019	1.29979	1.43355	1.06755	0.778445	0.725618	0.552147	0.549547	0.546953	0.531079	0.531079	0.521931	0.52748	0.52748	0.185567	0.15587	0.176741	0.0844708	0.0329865	0
ANV-1	AB033998 Avian nephritis virus 1	1.34578	1.41403	1.25736	1.35168	1.10019	0.811323	0.75896	0.561489	0.561489	0.556253	0.522404	0.522404	0.525977	0.536643	0.534082	0.360052	0.334998	0.355832	0.263397	0.254273	0.240626	0.240626
	HV511037 JP 2011520430-A/1 Novel avian Astrovirus	1.34578	1.41403	1.25736	1.35168	1.10019	0.811323	0.75896	0.561489	0.561489	0.556253	0.522404	0.522404	0.525977	0.536643	0.534082	0.360052	0.334998	0.355832	0.263397	0.254273	0.240626	0.240626	0
	NC 003790 Chicken astrovirus	1.34578	1.41403	1.25736	1.35168	1.10019	0.811323	0.75896	0.561489	0.561489	0.556253	0.522404	0.522404	0.525977	0.536643	0.534082	0.360052	0.334998	0.355832	0.263397	0.254273	0.240626	0.240626	0	0
	AB033998 Avian nephritis virus 1	1.34578	1.41403	1.25736	1.35168	1.10019	0.811323	0.75896	0.561489	0.561489	0.556253	0.522404	0.522404	0.525977	0.536643	0.534082	0.360052	0.334998	0.355832	0.263397	0.254273	0.240626	0.240626	0	0	0
	HQ330492 Avian nephritis virus 2 ANV-VF08-29b	1.31372	1.39545	1.26275	1.34707	1.10814	0.813291	0.745618	0.566752	0.564117	0.561489	0.524939	0.524939	0.538782	0.531528	0.531528	0.345361	0.324742	0.34328	0.205599	0.235405	0.223881	0.223881	0.110275	0.110275	0.110275	0.110275
	HQ330496 Avian nephritis virus 2 ANV-06V0062	1.30803	1.41403	1.23083	1.37711	1.11293	0.802709	0.742257	0.548451	0.548451	0.543283	0.519875	0.519875	0.525977	0.523904	0.523904	0.349537	0.324742	0.351631	0.248159	0.200507	0.189426	0.189426	0.100626	0.100626	0.100626	0.100626	0.065224
	HQ330491 Avian nephritis virus 2 ANV-VF08-29a	1.32522	1.44578	1.29015	1.38476	1.10019	0.854651	0.779868	0.58271	0.58271	0.577362	0.532582	0.532582	0.54395	0.546953	0.549547	0.229052	0.25532	0.238354	0.346835	0.364289	0.361526	0.361526	0.204594	0.204594	0.204594	0.204594	0.181441	0.192372
	KM985694 Avian nephritis virus NSW-4a	1.30082	1.40628	1.2791	1.4018	1.11933	0.832752	0.735707	0.558868	0.558868	0.553646	0.509825	0.509825	0.525977	0.523904	0.523904	0.277868	0.27397	0.272026	0.357098	0.351398	0.352878	0.352878	0.209229	0.209229	0.209229	0.209229	0.186169	0.18795	0.11889
	KM985693 Avian nephritis virus NSW-3b	1.29519	1.40009	1.29015	1.37103	1.10971	0.82198	0.72904	0.540709	0.545863	0.540709	0.507328	0.507328	0.513335	0.516338	0.516338	0.264289	0.270086	0.262364	0.350775	0.347196	0.342407	0.342407	0.198379	0.198379	0.198379	0.198379	0.184392	0.182617	0.11889	0.0452566
	KM985698 Avian nephritis virus VIC-3c	1.29928	1.41878	1.29015	1.36949	1.10494	0.827577	0.744187	0.540709	0.545863	0.540709	0.510826	0.509825	0.516868	0.519875	0.518854	0.272489	0.278343	0.274437	0.359855	0.352023	0.349295	0.349295	0.198703	0.198703	0.198703	0.198703	0.190044	0.188256	0.127431	0.0609016	0.0299873
	KM985696 Avian nephritis virus VIC-3a	1.28805	1.40628	1.29015	1.35744	1.10019	0.820409	0.737453	0.535581	0.540709	0.535581	0.505826	0.504838	0.51183	0.514838	0.513829	0.268606	0.274437	0.270546	0.355617	0.347812	0.345102	0.345102	0.193312	0.193312	0.193312	0.193312	0.184691	0.182913	0.12241	0.0577668	0.0254314	0.00444116
	KM985697 Avian nephritis virus VIC-3b	1.29365	1.41251	1.29572	1.36344	1.10494	0.823987	0.740814	0.538141	0.543283	0.538141	0.508322	0.507328	0.514346	0.517353	0.516338	0.270546	0.276388	0.272489	0.357734	0.349915	0.347196	0.347196	0.195106	0.195106	0.195106	0.195106	0.186472	0.184691	0.124081	0.059333	0.0269477	0.00592594	0.0014782
ANV-8	MN732559 Avian nephritis virus ANV/CHN/GXJL815/2017	1.34925	1.34271	1.31441	1.3253	1.07017	0.796746	0.806476	0.555046	0.547099	0.544464	0.522672	0.528798	0.536354	0.52633	0.532465	0.577221	0.563798	0.566468	0.555829	0.562279	0.547924	0.547924	0.545303	0.545303	0.545303	0.545303	0.54117	0.535962	0.555829	0.563798	0.545303	0.553187	0.547924	0.550552
	KU711053 Avian nephritis virus Avian AstV Brazil 5-4	1.33123	1.34861	1.30864	1.3676	1.05785	0.804185	0.788457	0.583527	0.578078	0.569959	0.508783	0.514899	0.525266	0.507768	0.513874	0.521456	0.521456	0.521456	0.521456	0.530174	0.526558	0.526558	0.526558	0.526558	0.526558	0.526558	0.527607	0.517403	0.51638	0.529119	0.508814	0.518915	0.513851	0.51638	0.165003
	KU711052 Avian nephritis virus Avian AstV Brazil 5-3	1.3253	1.34861	1.30291	1.3676	1.05785	0.800633	0.788457	0.580799	0.575364	0.567267	0.511337	0.517453	0.522672	0.505226	0.511333	0.526558	0.526558	0.524004	0.518915	0.530174	0.526558	0.526558	0.524004	0.524004	0.524004	0.524004	0.522492	0.514868	0.518915	0.531686	0.511329	0.521456	0.51638	0.518915	0.16678	0.0181548
	MH028405 Avian nephritis virus 2 AVE52/ANV2	1.32338	1.35971	1.29449	1.367	1.06455	0.808056	0.787789	0.570666	0.565125	0.556872	0.50505	0.511349	0.529996	0.519804	0.526093	0.516553	0.513946	0.511345	0.506164	0.512387	0.513946	0.513946	0.511345	0.511345	0.511345	0.511345	0.504605	0.496883	0.506164	0.513946	0.501009	0.508751	0.503583	0.506164	0.14693	0.0377998	0.0313998
	MG846415 Avian nephritis virus	1.31354	1.34271	1.29721	1.35533	1.05785	0.797093	0.7778	0.569959	0.564582	0.556572	0.511337	0.517453	0.525266	0.51287	0.518976	0.51638	0.513851	0.511329	0.508814	0.517403	0.513851	0.513851	0.511329	0.511329	0.511329	0.511329	0.51234	0.504792	0.511329	0.521456	0.501304	0.511329	0.506304	0.508814	0.163228	0.0258177	0.0196827	0.0187213
	KM985695 Avian nephritis virus NSW-4b	1.3375	1.36511	1.26834	1.37064	1.02611	0.777986	0.786514	0.573346	0.570661	0.562651	0.522581	0.52866	0.551988	0.526211	0.532299	0.53748	0.534886	0.545303	0.547924	0.5282	0.514373	0.514373	0.501762	0.501762	0.501762	0.501762	0.505269	0.477938	0.506787	0.504272	0.489309	0.491787	0.486836	0.489309	0.280657	0.268264	0.270238	0.255545	0.264327
ANV-4	KU711072 Avian nephritis virus Avian AstV Brazil 57-3	1.33255	1.35931	1.26511	1.39563	1.03437	0.751605	0.811729	0.54395	0.536208	0.536208	0.492888	0.490422	0.506304	0.48306	0.480618	0.557749	0.544779	0.542205	0.537077	0.543283	0.539637	0.539637	0.52437	0.52437	0.52437	0.52437	0.535581	0.525402	0.539637	0.527937	0.505352	0.513829	0.508829	0.511325	0.321113	0.387447	0.387447	0.374693	0.380772	0.283181
	KM985703 Avian nephritis virus VIC-6b	1.35147	1.34884	1.25969	1.37239	1.01358	0.753181	0.810131	0.503335	0.4959	0.4959	0.507814	0.502814	0.525046	0.510323	0.50531	0.530479	0.527937	0.525402	0.505352	0.513829	0.512824	0.512824	0.497935	0.497935	0.497935	0.497935	0.511325	0.506338	0.520352	0.525402	0.502873	0.508829	0.503853	0.506338	0.301391	0.388243	0.388243	0.366514	0.377168	0.276253	0.117598
	KM985700 Avian nephritis virus VIC-5b	1.33963	1.36067	1.24894	1.38474	1.01796	0.756532	0.813734	0.503335	0.4959	0.4959	0.507814	0.502814	0.527607	0.510323	0.50531	0.530479	0.530479	0.522874	0.505352	0.516338	0.517836	0.517836	0.500401	0.500401	0.500401	0.500401	0.511325	0.506338	0.520352	0.525402	0.500401	0.506338	0.501375	0.503853	0.303438	0.388243	0.388243	0.366514	0.377168	0.278232	0.114276	0.0208651
	KU711076 Avian nephritis virus Avian AstV Brazil 59-3	1.36949	1.36664	1.28155	1.37855	1.01796	0.763266	0.83195	0.518373	0.515851	0.515851	0.510323	0.50531	0.535329	0.520424	0.515361	0.551045	0.538141	0.533026	0.502873	0.516338	0.515327	0.515327	0.505352	0.505352	0.505352	0.505352	0.510327	0.500401	0.538141	0.527937	0.510327	0.516338	0.511325	0.513829	0.310155	0.393435	0.391195	0.367205	0.380072	0.296732	0.124276	0.0546418	0.0640463
	KU711075 Avian nephritis virus Avian AstV Brazil 55-4	1.36949	1.36067	1.26511	1.37855	1.02236	0.759893	0.824624	0.523436	0.520901	0.520901	0.517889	0.512839	0.532749	0.520424	0.515361	0.551045	0.538141	0.533026	0.500401	0.513829	0.512824	0.512824	0.500401	0.500401	0.500401	0.500401	0.507836	0.497935	0.535581	0.527937	0.507836	0.511325	0.506338	0.508829	0.301924	0.393435	0.391195	0.367205	0.380072	0.29069	0.119263	0.0546418	0.0640463	0.0269075
	KU711077 Avian nephritis virus Avian AstV Brazil 59-5	1.36344	1.36664	1.26511	1.37239	1.01796	0.763266	0.824624	0.520901	0.518373	0.518373	0.515361	0.510323	0.532749	0.517889	0.512839	0.545863	0.533026	0.527937	0.497935	0.511325	0.510327	0.510327	0.500401	0.500401	0.500401	0.500401	0.505352	0.495475	0.533026	0.525402	0.505352	0.511325	0.506338	0.508829	0.301924	0.393435	0.391195	0.367205	0.380072	0.29069	0.117598	0.053083	0.0624727	0.0238817	0.0118696
	KU711060 Avian nephritis virus Avian AstV Brazil 45-6	1.36806	1.35779	1.27604	1.4019	1.01675	0.770045	0.826222	0.536208	0.53364	0.53364	0.528067	0.522965	0.547231	0.528067	0.522965	0.573539	0.560363	0.560363	0.526898	0.530479	0.531974	0.531974	0.521848	0.521848	0.521848	0.521848	0.530479	0.520352	0.560363	0.556253	0.535581	0.541785	0.536643	0.539211	0.325306	0.405465	0.403195	0.376969	0.391921	0.297252	0.120552	0.0673037	0.0768427	0.0531636	0.0578548	0.0578548
	KU711061 Avian nephritis virus Avian AstV Brazil 45-3	1.36806	1.36969	1.26511	1.41455	1.00805	0.770045	0.829879	0.525977	0.523436	0.523436	0.520424	0.515361	0.539428	0.520424	0.515361	0.573539	0.560363	0.560363	0.531974	0.538141	0.539637	0.539637	0.516823	0.516823	0.516823	0.516823	0.527937	0.520352	0.552541	0.548451	0.527937	0.534082	0.52898	0.531528	0.319023	0.39867	0.396415	0.370158	0.385217	0.293211	0.113919	0.0625681	0.0720618	0.0484943	0.0547249	0.0531636	0.0253556
ANV-8	HQ330499 Avian nephritis virus 2 ANV-VF08-53	1.34347	1.35036	1.28496	1.33406	1.03058	0.778269	0.799594	0.58809	0.579927	0.574521	0.550148	0.553187	0.531392	0.526679	0.529718	0.535962	0.53078	0.523058	0.5282	0.526679	0.53078	0.53078	0.523058	0.523058	0.523058	0.523058	0.542263	0.529259	0.538562	0.554311	0.523058	0.53078	0.525626	0.5282	0.275634	0.247647	0.249587	0.254439	0.243779	0.262965	0.283181	0.2822	0.288182	0.296732	0.294714	0.294714	0.305382	0.303343
ANV-4	HQ330490 Avian nephritis virus 2 ANV-VF08-18/5	1.35301	1.33287	1.29979	1.34373	1.01517	0.746515	0.800633	0.570545	0.562619	0.559991	0.538782	0.53364	0.535329	0.537277	0.532135	0.543283	0.545863	0.538141	0.515327	0.531528	0.527937	0.527937	0.502873	0.502873	0.502873	0.502873	0.503853	0.508829	0.527937	0.523904	0.503853	0.512328	0.507328	0.509825	0.271178	0.343772	0.341637	0.317283	0.335261	0.253247	0.168804	0.148242	0.148242	0.15687	0.149962	0.149962	0.167054	0.163564
	HQ330501 Avian nephritis virus 2 ANV-VF08-21	1.35898	1.33287	1.30543	1.36783	1.01081	0.749843	0.800633	0.559991	0.557369	0.554755	0.536208	0.531079	0.535329	0.537277	0.532135	0.545863	0.548451	0.543283	0.522874	0.534082	0.522874	0.522874	0.515327	0.515327	0.515327	0.515327	0.518854	0.516338	0.538141	0.536643	0.511325	0.519875	0.514838	0.517353	0.271178	0.348054	0.345911	0.321584	0.339507	0.261014	0.170557	0.146526	0.146526	0.158605	0.155139	0.15341	0.167054	0.163564
	HQ330500 Avian nephritis virus 2 ANV-VF08-22	1.36498	1.33287	1.30543	1.36175	1.01081	0.753181	0.797093	0.565254	0.557369	0.554755	0.536208	0.531079	0.532749	0.534703	0.529575	0.540709	0.543283	0.538141	0.517836	0.52898	0.520352	0.520352	0.510327	0.510327	0.510327	0.510327	0.513829	0.511325	0.533026	0.531528	0.506338	0.514838	0.509825	0.512328	0.267217	0.341637	0.339507	0.315139	0.333144	0.255183	0.172313	0.148242	0.148242	0.160343	0.15687	0.15687	0.168804	0.165307
	HQ330502 Avian nephritis virus 2 ANV-VF08-52	1.34707	1.33134	1.30236	1.30864	1.04779	0.746688	0.806925	0.571356	0.560746	0.558111	0.542022	0.536841	0.531686	0.533196	0.528067	0.541785	0.534082	0.52898	0.508829	0.507328	0.516338	0.516338	0.518854	0.518854	0.518854	0.518854	0.522404	0.517353	0.539211	0.539211	0.511325	0.519875	0.514838	0.517353	0.2948	0.291731	0.291731	0.283524	0.285664	0.263871	0.199355	0.171109	0.171109	0.183509	0.17995	0.17995	0.195425	0.190044
	HQ330482 Avian nephritis virus 2 ANV-VF07-13/7	1.35301	1.31001	1.28959	1.30864	1.01517	0.743523	0.806925	0.569849	0.561881	0.556604	0.540511	0.535329	0.540511	0.531686	0.526558	0.541785	0.526439	0.526439	0.503853	0.499875	0.508829	0.508829	0.506338	0.506338	0.506338	0.506338	0.512328	0.509825	0.541785	0.540284	0.514838	0.523436	0.518373	0.520901	0.287175	0.280123	0.282134	0.27782	0.280123	0.248732	0.197225	0.159116	0.162606	0.17492	0.17492	0.17492	0.186776	0.179658
	HQ330498 Avian nephritis virus 2 ANV-VF08-18/16	1.35898	1.32711	1.28402	1.3202	1.03279	0.750212	0.810529	0.56453	0.556604	0.551354	0.537916	0.532749	0.535329	0.529119	0.524004	0.541785	0.52898	0.526439	0.503853	0.504838	0.508829	0.508829	0.511325	0.511325	0.511325	0.511325	0.512328	0.507328	0.539211	0.53771	0.512328	0.520901	0.515851	0.518373	0.287175	0.280123	0.280123	0.27782	0.278117	0.250668	0.206275	0.159116	0.166109	0.173151	0.171386	0.171386	0.190354	0.183211
ANV-7	KM985692 Avian nephritis virus NSW-3a	1.3832	1.34144	1.29673	1.35881	1.07215	0.744939	0.780159	0.572861	0.570198	0.562251	0.539428	0.543532	0.558478	0.543111	0.544623	0.461397	0.440344	0.447312	0.45433	0.450494	0.442661	0.442661	0.395087	0.395087	0.395087	0.395087	0.422778	0.409203	0.431127	0.438031	0.428836	0.42655	0.421994	0.42427	0.322053	0.356027	0.356027	0.340537	0.343151	0.250017	0.412245	0.385398	0.387607	0.40772	0.405465	0.405465	0.419071	0.412245
	KM985699 Avian nephritis virus VIC-5a	1.35881	1.32405	1.29673	1.335	1.06298	0.765074	0.797796	0.574364	0.571701	0.563753	0.53577	0.539857	0.54944	0.544623	0.54874	0.462886	0.437214	0.44415	0.448801	0.45668	0.448801	0.448801	0.405465	0.405465	0.405465	0.405465	0.421994	0.421994	0.434912	0.441833	0.434912	0.432616	0.428039	0.430325	0.337382	0.356027	0.356027	0.338346	0.343151	0.275634	0.397997	0.384693	0.382493	0.406965	0.400231	0.400231	0.416015	0.40922
	KM985701 Avian nephritis virus VIC-5c	1.36485	1.32405	1.29673	1.3409	1.06755	0.771876	0.797796	0.571701	0.569044	0.561118	0.53835	0.542445	0.554704	0.547231	0.551354	0.467626	0.441833	0.448801	0.453474	0.461397	0.453474	0.453474	0.409939	0.409939	0.409939	0.409939	0.42655	0.42655	0.439521	0.446473	0.439521	0.437214	0.432616	0.434912	0.341637	0.360356	0.360356	0.342732	0.347425	0.279634	0.402471	0.386898	0.384693	0.40922	0.402471	0.402471	0.418291	0.41148
ANV-4	HQ330483 Avian nephritis virus 2 ANV-VF08-3a	1.32759	1.31945	1.31792	1.34373	1.01517	0.748446	0.789751	0.556218	0.545719	0.543111	0.532299	0.532299	0.5282	0.526093	0.52866	0.487191	0.463151	0.467913	0.475099	0.452199	0.465529	0.465529	0.437358	0.437358	0.437358	0.437358	0.461655	0.452199	0.477506	0.479918	0.453695	0.456916	0.452199	0.454555	0.327409	0.311669	0.311669	0.308171	0.303438	0.340737	0.36206	0.347932	0.350057	0.367892	0.363563	0.363563	0.375104	0.368561
	HQ330489 Avian nephritis virus 2 ANV-VF08-18/14	1.35435	1.33408	1.31526	1.3409	1.03151	0.771876	0.792976	0.575197	0.567186	0.561881	0.550954	0.550954	0.540081	0.540511	0.543111	0.493563	0.469407	0.474191	0.48383	0.460779	0.476592	0.476592	0.450494	0.450494	0.450494	0.450494	0.477506	0.465529	0.481412	0.491121	0.471796	0.472698	0.467913	0.470303	0.332547	0.317321	0.317321	0.313986	0.309057	0.352355	0.384693	0.370219	0.368057	0.395041	0.390606	0.390606	0.393542	0.386898
	HQ330488 Avian nephritis virus 2 ANV-VF08-3b	1.37103	1.33134	1.28555	1.32368	1.05389	0.753377	0.80654	0.603879	0.59292	0.590199	0.579063	0.579063	0.55886	0.572519	0.569849	0.438701	0.413671	0.427246	0.323481	0.326109	0.32966	0.32966	0.302107	0.302107	0.302107	0.302107	0.328173	0.328173	0.438701	0.453474	0.432616	0.438031	0.433423	0.435725	0.344394	0.334658	0.334658	0.333979	0.328336	0.364522	0.381795	0.356461	0.362905	0.360753	0.354322	0.356461	0.377419	0.368723
ANV-7	MN732558 Avian nephritis virus ANV/CHN/BJCP510-2/2018	1.33655	1.30849	1.25969	1.34684	1.03151	0.743198	0.785572	0.567542	0.559616	0.559616	0.524004	0.528067	0.532299	0.525046	0.526558	0.442661	0.412945	0.419724	0.438031	0.452838	0.442661	0.442661	0.42655	0.42655	0.42655	0.42655	0.448155	0.448155	0.451985	0.442661	0.42655	0.42427	0.419724	0.421994	0.382287	0.451121	0.451121	0.429943	0.439314	0.39867	0.2942	0.28968	0.291682	0.29973	0.297712	0.293688	0.306346	0.300255
ANV-5	KU711055 Avian nephritis virus Avian AstV Brazil 19-4	1.3633	1.33991	1.28402	1.3409	1.05526	0.746688	0.775339	0.540938	0.533196	0.533196	0.536402	0.535329	0.554311	0.544205	0.545719	0.452838	0.429635	0.434233	0.445821	0.449	0.443493	0.443493	0.411453	0.411453	0.411453	0.411453	0.43654	0.425059	0.455189	0.448155	0.422778	0.415968	0.411453	0.413708	0.388165	0.461555	0.459154	0.442875	0.447235	0.404706	0.306884	0.286184	0.286184	0.307844	0.303779	0.297712	0.329589	0.323346
	KU711073 Avian nephritis virus Avian AstV Brazil 57-5	1.37705	1.33561	1.28001	1.35281	1.07519	0.748266	0.787493	0.558111	0.550247	0.550247	0.550954	0.549845	0.561134	0.556218	0.557729	0.444984	0.421994	0.421994	0.433423	0.445821	0.440344	0.440344	0.406211	0.406211	0.406211	0.406211	0.431127	0.428836	0.442661	0.447312	0.421994	0.415199	0.410695	0.412945	0.389681	0.453499	0.451121	0.432344	0.439314	0.415378	0.306346	0.28968	0.291682	0.313422	0.305275	0.303249	0.329004	0.322773
	KU711074 Avian nephritis virus Avian AstV Brazil 55-5	1.36485	1.32982	1.26902	1.35881	1.06598	0.748266	0.783966	0.560746	0.552862	0.552862	0.553583	0.552466	0.563798	0.55886	0.560371	0.45433	0.433423	0.433423	0.438031	0.450494	0.444984	0.444984	0.40845	0.40845	0.40845	0.40845	0.433423	0.431127	0.447312	0.45433	0.428836	0.421994	0.417459	0.419724	0.391921	0.453499	0.451121	0.432344	0.439314	0.419986	0.308385	0.293688	0.295698	0.315469	0.30934	0.307305	0.331089	0.320705
ANV-3	KM985691 Avian nephritis virus NSW-1b	1.32485	1.33561	1.30236	1.39717	1.06755	0.787198	0.795845	0.540284	0.53771	0.532582	0.499346	0.499346	0.517403	0.510323	0.510323	0.325537	0.333801	0.31734	0.406952	0.425759	0.420435	0.420435	0.395853	0.395853	0.395853	0.395853	0.396576	0.396576	0.315301	0.263702	0.254078	0.271934	0.268035	0.269982	0.414598	0.373456	0.375657	0.36946	0.364704	0.337382	0.34943	0.347309	0.343081	0.353685	0.347309	0.347309	0.373062	0.368723
	HQ330487 Avian nephritis virus 2 ANV-VF05-1/5	1.35608	1.3229	1.28862	1.37864	1.04198	0.764839	0.800633	0.550647	0.542865	0.542865	0.529575	0.529575	0.535329	0.53577	0.533196	0.426455	0.406207	0.42192	0.314751	0.30921	0.298622	0.298622	0.27397	0.27397	0.27397	0.27397	0.307188	0.287187	0.424185	0.4227	0.409187	0.409939	0.405465	0.4077	0.347425	0.429969	0.427646	0.40859	0.416112	0.378558	0.294672	0.281226	0.285194	0.283208	0.275303	0.273336	0.290672	0.288678
	HQ330497 Avian nephritis virus 2 ANV-05V0105	1.33838	1.3172	1.27757	1.37864	1.02867	0.751416	0.793566	0.548046	0.540284	0.540284	0.534703	0.534703	0.540511	0.53835	0.53577	0.428731	0.408437	0.424185	0.318825	0.313267	0.300624	0.300624	0.279823	0.279823	0.279823	0.279823	0.311236	0.289169	0.424185	0.415921	0.406952	0.409939	0.405465	0.4077	0.338896	0.423016	0.420709	0.399244	0.409254	0.367556	0.282719	0.275303	0.277273	0.277273	0.269414	0.267459	0.284701	0.282719
	VF16-03-164b near WGS 230520 new	1.31065	1.36817	1.30543	1.36795	1.05546	0.764839	0.788777	0.550647	0.542865	0.542865	0.51183	0.514346	0.519944	0.517889	0.520424	0.285209	0.30921	0.293145	0.404722	0.414434	0.409187	0.409187	0.400278	0.400278	0.400278	0.400278	0.385575	0.387766	0.279297	0.305169	0.295139	0.305701	0.301668	0.303682	0.356027	0.416112	0.418408	0.403906	0.406979	0.380772	0.299208	0.293178	0.293178	0.30934	0.305275	0.301226	0.325767	0.321635
	VF14-92-A2 WGS 230520	1.32368	1.34019	1.28862	1.37557	1.04198	0.764839	0.793566	0.550647	0.542865	0.542865	0.519396	0.521931	0.532749	0.517889	0.520424	0.306654	0.29463	0.282749	0.408437	0.415921	0.406207	0.406207	0.406207	0.406207	0.406207	0.406207	0.395853	0.389253	0.298622	0.325537	0.313267	0.319943	0.315853	0.317896	0.341021	0.411535	0.413821	0.392292	0.400184	0.367556	0.294672	0.283208	0.285194	0.297194	0.291176	0.287184	0.308799	0.304742
	HQ330495 Avian nephritis virus 2 ANV-VF06-01/4	1.34117	1.33439	1.30543	1.36344	1.04198	0.768223	0.793903	0.550647	0.542865	0.542865	0.514346	0.516868	0.535329	0.520424	0.522965	0.310695	0.29264	0.282749	0.410672	0.411426	0.401763	0.401763	0.397338	0.397338	0.397338	0.397338	0.391448	0.384876	0.312721	0.325537	0.307188	0.315853	0.31178	0.313814	0.356027	0.413821	0.416112	0.396921	0.402444	0.380772	0.296678	0.297194	0.297194	0.30934	0.303249	0.299208	0.314915	0.310834
	HQ330481 Avian nephritis virus 2 ANV-VF04-1/2	1.32948	1.32863	1.29419	1.37557	1.03309	0.764839	0.797443	0.548046	0.540284	0.540284	0.514346	0.516868	0.535329	0.520424	0.522965	0.300624	0.286693	0.276861	0.403983	0.413671	0.401763	0.401763	0.392933	0.392933	0.392933	0.392933	0.384876	0.387062	0.300624	0.323481	0.307188	0.313814	0.309749	0.31178	0.349568	0.411535	0.413821	0.394604	0.400184	0.378558	0.288678	0.293178	0.289178	0.307305	0.301226	0.297194	0.310834	0.306769
	HQ330494 Avian nephritis virus 2 ANV-VF06-01/1	1.32948	1.32863	1.29419	1.37557	1.03309	0.764839	0.797443	0.548046	0.540284	0.540284	0.514346	0.516868	0.535329	0.520424	0.522965	0.300624	0.286693	0.276861	0.403983	0.413671	0.401763	0.401763	0.392933	0.392933	0.392933	0.392933	0.384876	0.387062	0.300624	0.323481	0.307188	0.313814	0.309749	0.31178	0.349568	0.411535	0.413821	0.394604	0.400184	0.378558	0.288678	0.293178	0.289178	0.307305	0.301226	0.297194	0.310834	0.306769
	HQ330493 Avian nephritis virus 2 ANV-VF05-1/8	1.32948	1.32863	1.29979	1.36949	1.04645	0.768223	0.797443	0.550647	0.542865	0.542865	0.516868	0.519396	0.537916	0.522965	0.525513	0.30464	0.290654	0.280782	0.408437	0.418176	0.403983	0.403983	0.397338	0.397338	0.397338	0.397338	0.389253	0.391448	0.30464	0.327596	0.311236	0.317896	0.313814	0.315853	0.356027	0.416112	0.418408	0.399244	0.404709	0.382992	0.294672	0.297194	0.293178	0.311379	0.305275	0.301226	0.316962	0.312872
ANV-10	HQ889774 Pigeon avian nephritis virus SH10	1.37711	1.36358	1.33377	1.3619	1.05823	0.792567	0.802224	0.550247	0.54764	0.545039	0.549845	0.549845	0.566468	0.556218	0.556218	0.569742	0.533468	0.546272	0.536016	0.519332	0.505863	0.505863	0.512809	0.512809	0.512809	0.512809	0.500925	0.489627	0.54519	0.521848	0.511823	0.512824	0.505352	0.507836	0.516914	0.576887	0.576887	0.567892	0.563428	0.549034	0.47601	0.486633	0.486633	0.501375	0.498903	0.498903	0.497935	0.493021
	JF422783 Avian nephritis virus pigeon/CHN-10/2010	1.37711	1.36358	1.33377	1.3619	1.05823	0.792567	0.802224	0.550247	0.54764	0.545039	0.549845	0.549845	0.566468	0.556218	0.556218	0.569742	0.533468	0.546272	0.536016	0.519332	0.505863	0.505863	0.512809	0.512809	0.512809	0.512809	0.500925	0.489627	0.54519	0.521848	0.511823	0.512824	0.505352	0.507836	0.516914	0.576887	0.576887	0.567892	0.563428	0.549034	0.47601	0.486633	0.486633	0.501375	0.498903	0.498903	0.497935	0.493021
	HM029238 Avian nephritis virus 1 China	1.38938	1.38171	1.33963	1.36795	1.06281	0.796057	0.795157	0.545039	0.542445	0.539857	0.547231	0.547231	0.566468	0.553583	0.553583	0.569742	0.536016	0.548853	0.53857	0.526898	0.505863	0.505863	0.51033	0.51033	0.51033	0.51033	0.498465	0.487191	0.542622	0.516823	0.506847	0.505352	0.497935	0.500401	0.511838	0.571482	0.571482	0.562367	0.558095	0.549034	0.478422	0.484197	0.486633	0.503853	0.496437	0.496437	0.502873	0.493021
ANV-9	KU711054 Avian nephritis virus Avian AstV Brazil 19-1	1.2644	1.31985	1.36959	1.3619	1.04645	0.820409	0.783661	0.58899	0.580893	0.578209	0.561881	0.56453	0.543111	0.530628	0.53577	0.445637	0.404722	0.406952	0.395853	0.405465	0.413671	0.413671	0.442492	0.442492	0.442492	0.442492	0.457306	0.454961	0.487364	0.482545	0.470597	0.473874	0.469112	0.471491	0.489867	0.524004	0.531686	0.521789	0.521456	0.520978	0.476592	0.455189	0.462272	0.467023	0.464645	0.462272	0.474191	0.467023
	KU711066 Avian nephritis virus Avian AstV Brazil 48-1	1.2865	1.32558	1.36959	1.36795	1.04645	0.827577	0.783661	0.594425	0.586284	0.583585	0.567186	0.569849	0.550954	0.540938	0.546132	0.44332	0.402498	0.406952	0.395853	0.403235	0.409187	0.409187	0.437884	0.437884	0.437884	0.437884	0.452622	0.450288	0.480144	0.482545	0.465858	0.469112	0.464373	0.46674	0.487401	0.529119	0.531686	0.521789	0.521456	0.520978	0.48383	0.462272	0.469407	0.474191	0.471796	0.469407	0.481412	0.474191
	KU711067 Avian nephritis virus Avian AstV Brazil 48-7	1.28093	1.31985	1.37563	1.3619	1.03752	0.827577	0.780159	0.594425	0.586284	0.583585	0.567186	0.569849	0.550954	0.53835	0.543532	0.44796	0.406952	0.411426	0.400278	0.4077	0.413671	0.413671	0.442492	0.442492	0.442492	0.442492	0.457306	0.454961	0.484952	0.487364	0.470597	0.473874	0.469112	0.471491	0.492339	0.529119	0.531686	0.521789	0.521456	0.520978	0.48383	0.462272	0.469407	0.474191	0.471796	0.469407	0.481412	0.474191
ANV-11	KU711065 Avian nephritis virus Avian AstV Brazil 46-1	1.34425	1.30285	1.39245	1.35301	1.04488	0.826004	0.82373	0.587787	0.585088	0.585088	0.579388	0.579388	0.581763	0.574026	0.574026	0.474777	0.432616	0.441833	0.421213	0.42427	0.421213	0.421213	0.469707	0.469707	0.469707	0.469707	0.458169	0.44415	0.500478	0.495588	0.478659	0.474777	0.470004	0.472387	0.533815	0.557346	0.554704	0.534542	0.544205	0.584157	0.525864	0.536016	0.53857	0.533468	0.530927	0.530927	0.546272	0.543698
	KU711063 Avian nephritis virus Avian AstV Brazil 46-4	1.32099	1.31415	1.39864	1.34117	1.03151	0.826004	0.831003	0.590493	0.587787	0.587787	0.579388	0.579388	0.581763	0.574026	0.574026	0.479573	0.439521	0.448801	0.428039	0.431127	0.428039	0.428039	0.47208	0.47208	0.47208	0.47208	0.460525	0.448801	0.502932	0.49803	0.48106	0.477172	0.472387	0.474777	0.531234	0.552069	0.54944	0.531879	0.538997	0.578737	0.523341	0.530927	0.536016	0.530927	0.525864	0.525864	0.541131	0.53857
	KU711062 Avian nephritis virus Avian AstV Brazil 46-2	1.32675	1.30285	1.38018	1.32948	1.03151	0.829607	0.81651	0.585088	0.582396	0.582396	0.58208	0.58208	0.584469	0.576704	0.576704	0.479573	0.439521	0.448801	0.428039	0.431127	0.428039	0.428039	0.47208	0.47208	0.47208	0.47208	0.460525	0.448801	0.502932	0.49803	0.48106	0.477172	0.472387	0.474777	0.531234	0.552069	0.54944	0.531879	0.538997	0.578737	0.525864	0.536016	0.53857	0.536016	0.530927	0.530927	0.546272	0.543698
	KU711058 Avian nephritis virus Avian AstV Brazil 45-2	1.33838	1.32558	1.33255	1.35301	1.04488	0.797633	0.831003	0.571701	0.569044	0.569044	0.560746	0.560746	0.555094	0.552862	0.552862	0.486811	0.44415	0.448801	0.434912	0.440344	0.437214	0.437214	0.474458	0.474458	0.474458	0.474458	0.470004	0.453474	0.49803	0.49803	0.476264	0.474777	0.470004	0.472387	0.520978	0.536402	0.531234	0.513433	0.520978	0.54944	0.48383	0.498465	0.500925	0.496011	0.491121	0.491121	0.505863	0.500925
	KU711059 Avian nephritis virus Avian AstV Brazil 45-4	1.34425	1.33714	1.35015	1.34707	1.05389	0.808178	0.845709	0.587787	0.585088	0.585088	0.579388	0.579388	0.56302	0.566037	0.566037	0.491665	0.448801	0.453474	0.434912	0.442661	0.439521	0.439521	0.476842	0.476842	0.476842	0.476842	0.470004	0.455819	0.51033	0.507858	0.485879	0.484392	0.479573	0.48198	0.531234	0.554704	0.54944	0.529223	0.538997	0.581443	0.500925	0.503391	0.510826	0.503391	0.496011	0.496011	0.515813	0.510826
DAstV-4	JX624774 Duck astrovirus YP2	1.25895	1.34884	1.39241	1.31792	1.32377	1.20131	1.18797	1.17128	1.16627	1.16128	1.16503	1.1732	1.17708	1.17007	1.17826	1.21428	1.18367	1.19377	1.18367	1.18213	1.17367	1.17367	1.16223	1.16223	1.16223	1.16223	1.1687	1.1687	1.17367	1.15914	1.17403	1.18408	1.17403	1.17904	1.1566	1.1732	1.16315	1.16703	1.1532	1.16346	1.19114	1.15943	1.15449	1.19984	1.18449	1.17943	1.20294	1.2133
DAstV-3	KJ020899 Duck astrovirus CPH	1.33345	1.33167	1.3755	1.33102	1.34695	1.22506	1.21762	1.1822	1.16189	1.16693	1.16569	1.16885	1.17431	1.17077	1.17393	1.17476	1.17983	1.16972	1.14982	1.16315	1.14982	1.14982	1.13515	1.13515	1.13515	1.13515	1.15632	1.14647	1.14491	1.15972	1.14491	1.16471	1.15476	1.15972	1.15032	1.16378	1.17393	1.17825	1.16885	1.10656	1.18022	1.1566	1.1566	1.20241	1.1869	1.19205	1.16159	1.17164
CAstV-B	JF832365 Chicken astrovirus 4175	1.36345	1.41227	1.39638	1.39132	1.38118	1.2872	1.24101	1.19834	1.20964	1.19834	1.22683	1.22683	1.22683	1.23846	1.23846	1.3146	1.24184	1.25361	1.20172	1.22852	1.21872	1.21872	1.2319	1.2319	1.2319	1.2319	1.22041	1.22614	1.27925	1.27925	1.2672	1.27321	1.26123	1.2672	1.24853	1.28468	1.29702	1.26423	1.27856	1.28298	1.26813	1.23093	1.23676	1.23676	1.22513	1.23093	1.23263	1.24432
	JF414802 Chicken astrovirus GA2011	1.28614	1.36262	1.42813	1.35015	1.35971	1.24881	1.22313	1.16562	1.17059	1.16562	1.20345	1.2133	1.17128	1.18803	1.1978	1.30649	1.23523	1.24586	1.20397	1.23369	1.2247	1.2247	1.24207	1.24207	1.24207	1.24207	1.22624	1.23676	1.26902	1.2745	1.26902	1.26902	1.25815	1.26357	1.2019	1.24965	1.2551	1.24555	1.23348	1.24267	1.24278	1.19423	1.19935	1.19935	1.18914	1.19423	1.20603	1.2164
	KX397575 Chicken astrovirus CC CkAstV	1.28614	1.38629	1.44961	1.33963	1.335	1.25037	1.23495	1.14469	1.15449	1.14469	1.1467	1.14958	1.14513	1.17164	1.17439	1.24505	1.19268	1.20294	1.18253	1.20656	1.1978	1.1978	1.19935	1.19935	1.19935	1.19935	1.17403	1.17403	1.19935	1.22007	1.20449	1.20449	1.19423	1.19935	1.18335	1.23192	1.23728	1.24395	1.22659	1.21972	1.21543	1.18803	1.19315	1.18803	1.17788	1.18294	1.17439	1.18449
	KX397576 Chicken astrovirus CkP5	1.28614	1.37743	1.44462	1.34553	1.335	1.25597	1.22771	1.13343	1.14313	1.13343	1.14022	1.14313	1.13865	1.16503	1.16783	1.23281	1.18098	1.19625	1.17595	1.19984	1.19114	1.19114	1.19268	1.19268	1.19268	1.19268	1.17749	1.17749	1.1876	1.20811	1.19268	1.19268	1.18253	1.1876	1.1732	1.21972	1.22503	1.23122	1.21444	1.20241	1.19829	1.17128	1.17632	1.17128	1.16128	1.16627	1.15788	1.16783
	KY038163 Chicken astrovirus CAstV/INDIA/ANAND/2016	1.33714	1.39524	1.44309	1.35147	1.3456	1.23605	1.20016	1.12705	1.13671	1.12705	1.1685	1.17128	1.1822	1.21502	1.21756	1.22223	1.17595	1.18098	1.16595	1.18449	1.17595	1.17595	1.16749	1.16749	1.16749	1.16749	1.16749	1.16253	1.17749	1.20139	1.17595	1.18605	1.17595	1.18098	1.19565	1.22723	1.23259	1.22799	1.21131	1.21502	1.21912	1.18335	1.18847	1.18847	1.18847	1.19361	1.18294	1.18803
	MK746105 Chicken astrovirus AAstV/Chicken/CHN/2017/NJ1701	1.29168	1.40877	1.39711	1.37103	1.32896	1.2584	1.18399	1.10485	1.11429	1.10485	1.15007	1.15294	1.13865	1.19565	1.19829	1.23281	1.18605	1.18605	1.15113	1.17943	1.17595	1.17595	1.18253	1.18253	1.18253	1.18253	1.1876	1.1876	1.20811	1.22905	1.20294	1.2133	1.20294	1.20811	1.17826	1.19878	1.20397	1.20397	1.18335	1.20241	1.21387	1.16627	1.17632	1.18647	1.17632	1.18647	1.17788	1.18803
	MN725026 Chicken astrovirus CAstV/CHN/GDYHTJ718-6/2018	1.29725	1.40272	1.39711	1.36498	1.32896	1.2584	1.18399	1.10485	1.11429	1.10485	1.15007	1.15294	1.13865	1.19565	1.19829	1.23281	1.18605	1.18605	1.15113	1.17943	1.17595	1.17595	1.18253	1.18253	1.18253	1.18253	1.1876	1.1876	1.20811	1.22905	1.20294	1.2133	1.20294	1.20811	1.17826	1.19878	1.20397	1.20397	1.18335	1.20241	1.21387	1.16627	1.17632	1.18647	1.17632	1.18647	1.17788	1.18803
	MN725025 Chicken astrovirus CAstV/CHN/HBLP717-1/2018	1.29877	1.38629	1.40487	1.32485	1.33948	1.22893	1.20016	1.11273	1.12225	1.11273	1.16346	1.16627	1.15688	1.20975	1.21231	1.23814	1.19114	1.19625	1.16098	1.18449	1.18098	1.18098	1.19268	1.19268	1.19268	1.19268	1.1978	1.1978	1.21853	1.2435	1.21698	1.2275	1.21698	1.22223	1.18534	1.20606	1.21131	1.21155	1.19048	1.20975	1.2244	1.16816	1.18335	1.19361	1.18335	1.19361	1.18803	1.19829
GOAstV-1	MN068024 Goose astrovirus GTF-07	1.23281	1.24207	1.49944	1.31596	1.30414	1.29172	1.23804	1.22472	1.21936	1.21403	1.24012	1.2433	1.25515	1.24012	1.2433	1.25909	1.2263	1.2263	1.22094	1.2103	1.22094	1.22094	1.2263	1.2263	1.2263	1.2263	1.2263	1.2103	1.25355	1.19978	1.20502	1.22094	1.2103	1.21561	1.10021	1.13093	1.14083	1.1456	1.12601	1.10818	1.19205	1.15503	1.15503	1.17007	1.15007	1.15503	1.1666	1.1767
	MN337323 Goose astrovirus XX	1.23281	1.23676	1.51342	1.30446	1.31011	1.29172	1.24374	1.23553	1.23011	1.22472	1.24012	1.2433	1.25515	1.24012	1.2433	1.26466	1.23711	1.23711	1.23169	1.22094	1.2263	1.2263	1.23169	1.23169	1.23169	1.23169	1.23711	1.21561	1.25909	1.20502	1.2103	1.2263	1.21561	1.22094	1.09543	1.12601	1.13586	1.14046	1.12112	1.10339	1.20241	1.16503	1.16503	1.18022	1.16002	1.16503	1.1767	1.1869
	MF772821 Goose astrovirus AAstV/Goose/CHN/2017/SD01 partial genome	1.24814	1.252	1.50408	1.3091	1.30414	1.29277	1.23879	1.24098	1.23553	1.23011	1.24563	1.24881	1.26076	1.24563	1.24881	1.26466	1.23169	1.23711	1.2263	1.21561	1.22094	1.22094	1.2263	1.2263	1.2263	1.2263	1.23169	1.2103	1.25909	1.20502	1.2103	1.22094	1.2103	1.21561	1.10988	1.14103	1.15108	1.15626	1.13605	1.11794	1.20293	1.16536	1.16536	1.18063	1.16536	1.17042	1.17708	1.18734
	MN428642 Goose astrovirus GD AHAU2	1.2306	1.24514	1.50253	1.31596	1.31334	1.31288	1.22908	1.23169	1.2263	1.22094	1.24171	1.24488	1.26235	1.24171	1.24488	1.27184	1.24414	1.24414	1.23869	1.22252	1.22788	1.22788	1.23327	1.23327	1.23327	1.23327	1.24414	1.21718	1.26624	1.21188	1.21718	1.22788	1.21718	1.22252	1.10818	1.13745	1.1474	1.14724	1.13251	1.11943	1.20241	1.16503	1.16503	1.18022	1.16002	1.16503	1.1767	1.1869
	MN175321 Goose astrovirus AstV/Goose/2018/HLJ01	1.2359	1.25047	1.50253	1.3102	1.31334	1.31288	1.23474	1.23169	1.2263	1.22094	1.24171	1.24488	1.26235	1.24171	1.24488	1.27184	1.24414	1.24414	1.23869	1.22252	1.22788	1.22788	1.23327	1.23327	1.23327	1.23327	1.24414	1.21718	1.26624	1.21188	1.21718	1.22788	1.21718	1.22252	1.10339	1.14241	1.15241	1.15241	1.13745	1.11459	1.20241	1.16503	1.16503	1.18022	1.16002	1.16503	1.1767	1.1869
	MN428643 Goose astrovirus AHAU3	1.2359	1.25047	1.50253	1.3102	1.31334	1.31288	1.23474	1.23169	1.2263	1.22094	1.24171	1.24488	1.26235	1.24171	1.24488	1.27184	1.24414	1.24414	1.23869	1.22252	1.22788	1.22788	1.23327	1.23327	1.23327	1.23327	1.24414	1.21718	1.26624	1.21188	1.21718	1.22788	1.21718	1.22252	1.10339	1.14241	1.15241	1.15241	1.13745	1.11459	1.20241	1.16503	1.16503	1.18022	1.16002	1.16503	1.1767	1.1869
	MN428645 Goose astrovirus AHAU5	1.23281	1.23676	1.49944	1.3102	1.31011	1.30363	1.23804	1.22472	1.21936	1.21403	1.23465	1.23782	1.25515	1.23465	1.23782	1.26466	1.23711	1.23711	1.2263	1.21561	1.22094	1.22094	1.2263	1.2263	1.2263	1.2263	1.23169	1.2103	1.25909	1.20502	1.2103	1.22094	1.2103	1.21561	1.09543	1.13586	1.14581	1.1456	1.13093	1.113	1.19721	1.16002	1.16002	1.17513	1.15503	1.16002	1.17164	1.18179
	MH052598 Goose astrovirus AstV/SDPY/Goose/1116/17	1.2359	1.25047	1.50253	1.3102	1.31334	1.30688	1.23474	1.23711	1.23169	1.2263	1.24722	1.25039	1.26798	1.24722	1.25039	1.27184	1.24414	1.24414	1.23869	1.22252	1.22788	1.22788	1.23327	1.23327	1.23327	1.23327	1.24414	1.21718	1.26624	1.21188	1.21718	1.22788	1.21718	1.22252	1.10339	1.14241	1.15241	1.15241	1.13745	1.10977	1.19721	1.16002	1.16002	1.17513	1.15503	1.16002	1.17164	1.18179
	MN428641 Goose astrovirus AHAU1	1.2466	1.26122	1.51652	1.3102	1.31334	1.31288	1.25194	1.24804	1.24804	1.24256	1.25833	1.2615	1.27935	1.25833	1.2615	1.28314	1.25513	1.25513	1.24962	1.23327	1.23869	1.23869	1.24414	1.24414	1.24414	1.24414	1.25513	1.22788	1.27748	1.22252	1.22788	1.23869	1.22788	1.23327	1.113	1.15241	1.16252	1.16282	1.1474	1.11459	1.20763	1.17513	1.17513	1.18022	1.16002	1.16503	1.1869	1.19721
	MN428644 Goose astrovirus AHAU4	1.24889	1.25276	1.52049	1.31596	1.31011	1.30963	1.26103	1.24646	1.24646	1.24098	1.25675	1.25992	1.27775	1.25675	1.25992	1.28156	1.25355	1.25355	1.24256	1.23169	1.23711	1.23711	1.24256	1.24256	1.24256	1.24256	1.24804	1.2263	1.2759	1.22094	1.2263	1.2263	1.2263	1.23169	1.10982	1.15083	1.16093	1.16119	1.14581	1.11784	1.20763	1.17513	1.17513	1.18022	1.16002	1.16503	1.1869	1.19721
	MG934571 Goose astrovirus GD	1.2359	1.25047	1.5095	1.30446	1.31334	1.30688	1.24044	1.24804	1.24256	1.23711	1.25276	1.25593	1.27365	1.25276	1.25593	1.27748	1.24962	1.24962	1.24962	1.23327	1.23869	1.23869	1.24414	1.24414	1.24414	1.24414	1.25513	1.22788	1.27184	1.22252	1.21718	1.23327	1.22252	1.22788	1.10818	1.14241	1.15241	1.1576	1.13745	1.10977	1.20241	1.16503	1.16503	1.18022	1.16002	1.16503	1.1767	1.1869
	MK125058 Goose astrovirus JSHA	1.23281	1.23676	1.50641	1.30446	1.30414	1.30363	1.24947	1.23553	1.23011	1.22472	1.24012	1.2433	1.26076	1.24012	1.2433	1.26466	1.23711	1.23711	1.23169	1.22094	1.2263	1.2263	1.23169	1.23169	1.23169	1.23169	1.23711	1.21561	1.25909	1.20502	1.2103	1.22094	1.2103	1.21561	1.105	1.14083	1.15083	1.15596	1.13586	1.113	1.19205	1.15503	1.15503	1.17007	1.15007	1.15503	1.1666	1.1767
	MN399857 Goose astrovirus SDXT	1.24124	1.25047	1.5095	1.31596	1.31334	1.31288	1.24617	1.25355	1.24804	1.24256	1.25833	1.2615	1.27935	1.25833	1.2615	1.27748	1.24962	1.24962	1.24962	1.23327	1.23869	1.23869	1.24962	1.24962	1.24962	1.24962	1.26067	1.23327	1.27748	1.22252	1.22788	1.23869	1.22788	1.23327	1.113	1.1474	1.15745	1.16282	1.14241	1.11459	1.20763	1.17513	1.17513	1.19048	1.17007	1.17513	1.1869	1.19721
	MH807626 Goose astrovirus AstV/Goose/CXZ/18	1.23281	1.23676	1.50641	1.3102	1.31011	1.30363	1.24374	1.24098	1.23553	1.23011	1.24563	1.24881	1.26639	1.24563	1.24881	1.27027	1.24256	1.24256	1.23711	1.2263	1.23169	1.23169	1.23711	1.23711	1.23711	1.23711	1.24256	1.22094	1.26466	1.2103	1.21561	1.2263	1.21561	1.22094	1.10021	1.13586	1.14581	1.15077	1.13093	1.10818	1.19721	1.16503	1.16503	1.18022	1.16002	1.16503	1.1767	1.1869
	KY807085 Goose astrovirus HN1G	1.2306	1.25583	1.50253	1.3102	1.32539	1.29497	1.24044	1.2263	1.22094	1.21561	1.23623	1.2394	1.25117	1.23623	1.2394	1.26067	1.23327	1.23327	1.22788	1.21718	1.22252	1.22252	1.22788	1.22788	1.22788	1.22788	1.23327	1.21188	1.25513	1.20135	1.21188	1.22252	1.21188	1.21718	1.10818	1.14241	1.15241	1.15241	1.13745	1.11943	1.20241	1.16002	1.16002	1.17513	1.15503	1.16002	1.17164	1.18179
	MN068023 Goose astrovirus GTF-04	1.24278	1.25736	1.49716	1.3206	1.30414	1.27507	1.23879	1.23553	1.23011	1.22472	1.23465	1.23782	1.24404	1.2292	1.23237	1.25909	1.2263	1.23169	1.21561	1.20502	1.20502	1.20502	1.2103	1.2103	1.2103	1.2103	1.22094	1.19978	1.25909	1.20502	1.2103	1.22094	1.2103	1.21561	1.11474	1.14605	1.15615	1.1615	1.14103	1.11794	1.19251	1.15531	1.16032	1.17042	1.15531	1.16032	1.16693	1.17708
DAstV-1	FJ919228 Duck astrovirus 1 DA93	1.31609	1.32514	1.42661	1.30438	1.37682	1.36273	1.31971	1.26609	1.2551	1.26058	1.29928	1.29668	1.33281	1.30505	1.30241	1.32176	1.31596	1.31596	1.32176	1.29155	1.28747	1.28747	1.29465	1.29465	1.29465	1.29465	1.31174	1.30601	1.335	1.30032	1.30032	1.28902	1.27784	1.28341	1.30298	1.33406	1.3461	1.34022	1.32215	1.27274	1.29824	1.24111	1.24653	1.26297	1.25198	1.24653	1.26453	1.27564
	FJ434664 Avastrovirus 3 C-NGB	1.32745	1.33081	1.44578	1.32137	1.39428	1.36273	1.33829	1.2828	1.27163	1.2772	1.31084	1.30241	1.33878	1.31667	1.30818	1.35126	1.33935	1.33345	1.34529	1.30864	1.3102	1.3102	1.32331	1.32331	1.32331	1.32331	1.32331	1.32331	1.31751	1.28341	1.28902	1.28902	1.27784	1.28341	1.28156	1.31196	1.32373	1.33565	1.31783	1.25751	1.29824	1.27007	1.26453	1.29098	1.27408	1.27408	1.27007	1.28125
	NC 012437 Duck astrovirus C-NGB	1.32176	1.32514	1.44921	1.29572	1.40071	1.35971	1.34455	1.2772	1.26609	1.27163	1.30505	1.29668	1.33281	1.31084	1.30241	1.35126	1.33345	1.33345	1.33935	1.30291	1.30446	1.30446	1.32331	1.32331	1.32331	1.32331	1.31751	1.31751	1.31751	1.28341	1.28902	1.28902	1.27784	1.28341	1.27999	1.30455	1.31625	1.32787	1.31039	1.25039	1.29255	1.26851	1.26297	1.29668	1.27968	1.27968	1.27564	1.28688
	FJ434664 Avastrovirus 3 C-NGB (2)	1.32176	1.32514	1.44921	1.29572	1.40071	1.35971	1.34455	1.2772	1.26609	1.27163	1.30505	1.29668	1.33281	1.31084	1.30241	1.35126	1.33345	1.33345	1.33935	1.30291	1.30446	1.30446	1.32331	1.32331	1.32331	1.32331	1.31751	1.31751	1.31751	1.28341	1.28902	1.28902	1.27784	1.28341	1.27999	1.30455	1.31625	1.32787	1.31039	1.25039	1.29255	1.26851	1.26297	1.29668	1.27968	1.27968	1.27564	1.28688
	MN149392 Duck astrovirus 1 D17	1.33895	1.33081	1.44578	1.32137	1.39428	1.35653	1.33829	1.2828	1.27163	1.2772	1.31084	1.30241	1.33878	1.31667	1.30818	1.34529	1.33345	1.32759	1.33935	1.30864	1.30446	1.30446	1.31751	1.31751	1.31751	1.31751	1.31751	1.31751	1.31174	1.28341	1.28902	1.28902	1.27784	1.28341	1.28156	1.31196	1.32373	1.33565	1.31783	1.25751	1.29824	1.27007	1.26453	1.29098	1.27408	1.27408	1.27007	1.28125
	JX439643 Duck astrovirus 1 WF1201	1.33318	1.32514	1.44921	1.29572	1.40071	1.35356	1.34455	1.2772	1.26609	1.27163	1.30505	1.29668	1.33281	1.31084	1.30241	1.34529	1.32759	1.32759	1.33345	1.30291	1.29877	1.29877	1.31751	1.31751	1.31751	1.31751	1.31174	1.31174	1.31174	1.28341	1.28902	1.28902	1.27784	1.28341	1.27999	1.30455	1.31625	1.32787	1.31039	1.25039	1.29255	1.26851	1.26297	1.29668	1.27968	1.27968	1.27564	1.28688
	MH712856 Duck astrovirus 1 D51	1.33318	1.32514	1.44921	1.29572	1.40071	1.35356	1.34455	1.2772	1.26609	1.27163	1.30505	1.29668	1.33281	1.31084	1.30241	1.34529	1.32759	1.32759	1.33345	1.30291	1.29877	1.29877	1.31751	1.31751	1.31751	1.31751	1.31174	1.31174	1.31174	1.28341	1.28902	1.28902	1.27784	1.28341	1.27999	1.30455	1.31625	1.32787	1.31039	1.25039	1.29255	1.26851	1.26297	1.29668	1.27968	1.27968	1.27564	1.28688
	FJ919225 Duck astrovirus 1 DA06	1.32176	1.30279	1.45877	1.32137	1.38789	1.38154	1.33205	1.26058	1.24965	1.2551	1.31084	1.31397	1.33878	1.32254	1.32567	1.35726	1.33345	1.33935	1.34529	1.31441	1.31596	1.31596	1.32331	1.32331	1.32331	1.32331	1.31751	1.32331	1.31751	1.28341	1.29465	1.29465	1.28341	1.28902	1.30455	1.32966	1.34164	1.35434	1.32966	1.26869	1.30974	1.27564	1.25902	1.30241	1.28532	1.29098	1.28688	1.29824
	FJ919226 Duck astrovirus 1 DA07	1.33318	1.3139	1.46228	1.32405	1.38789	1.38471	1.33205	1.26609	1.2551	1.26058	1.31084	1.31397	1.33281	1.32254	1.32567	1.3633	1.33345	1.34529	1.34529	1.31441	1.31596	1.31596	1.32914	1.32914	1.32914	1.32914	1.31751	1.32331	1.32914	1.29465	1.30032	1.30032	1.28902	1.29465	1.30881	1.33406	1.3461	1.35903	1.33406	1.27841	1.31553	1.28532	1.26851	1.31397	1.29668	1.29668	1.29824	1.30974
	KY646154 Duck astrovirus 1 HB2015	1.32745	1.31951	1.45225	1.31001	1.37523	1.36273	1.32586	1.24423	1.23348	1.23884	1.29355	1.29668	1.32097	1.30505	1.30818	1.34529	1.32176	1.32759	1.33345	1.30291	1.30446	1.30446	1.30601	1.30601	1.30601	1.30601	1.30032	1.30601	1.30032	1.2723	1.28341	1.28341	1.2723	1.27784	1.29299	1.31196	1.32373	1.34184	1.31196	1.25197	1.29824	1.26453	1.24809	1.29098	1.26851	1.27408	1.27007	1.28125
	FJ919227 Duck astrovirus 1 DA08	1.33895	1.31951	1.45572	1.32982	1.40718	1.37213	1.33829	1.26058	1.24965	1.2551	1.30505	1.30818	1.33281	1.31667	1.3198	1.35726	1.32759	1.33935	1.34529	1.31441	1.31596	1.31596	1.32331	1.32331	1.32331	1.32331	1.31751	1.32331	1.32331	1.28902	1.29465	1.29465	1.28341	1.28902	1.31039	1.32966	1.34164	1.36065	1.32966	1.27432	1.30974	1.28125	1.26453	1.30818	1.29098	1.29098	1.29255	1.30397
TAstV-2	AY769616 Turkey astrovirus 3	1.24898	1.30788	1.42813	1.31945	1.30945	1.3992	1.34455	1.26765	1.25666	1.26214	1.27812	1.27007	1.32097	1.31084	1.30241	1.2828	1.2828	1.27163	1.24423	1.24809	1.23884	1.23884	1.21387	1.21387	1.21387	1.21387	1.20865	1.21387	1.2244	1.21387	1.21387	1.2244	1.21387	1.21912	1.23237	1.2433	1.25992	1.27507	1.2433	1.23553	1.26058	1.22659	1.21076	1.24267	1.23192	1.23728	1.24965	1.26609
	EU143847 Turkey astrovirus TAstV/MN/01	1.28578	1.30683	1.45033	1.30236	1.34585	1.41051	1.36212	1.25586	1.23969	1.24505	1.2998	1.29721	1.29824	1.28844	1.28592	1.30601	1.28341	1.27784	1.2723	1.25431	1.25586	1.25586	1.26286	1.26286	1.26286	1.26286	1.27939	1.27385	1.28496	1.27385	1.27939	1.27939	1.26834	1.27385	1.21561	1.26624	1.27748	1.28745	1.26067	1.26781	1.29465	1.27075	1.26524	1.28747	1.27629	1.27629	1.2723	1.29465
	EU143850 Turkey astrovirus TAstV/TX/00	1.30485	1.31499	1.41555	1.30236	1.33055	1.39433	1.36524	1.26369	1.24734	1.25276	1.29098	1.2941	1.30085	1.29098	1.2941	1.29721	1.28592	1.28031	1.2692	1.25666	1.25821	1.25821	1.23814	1.23814	1.23814	1.23814	1.25976	1.25976	1.27075	1.2435	1.25431	1.26524	1.25431	1.25976	1.20714	1.24646	1.25751	1.25521	1.24098	1.25355	1.28592	1.26765	1.26214	1.28436	1.27319	1.27319	1.2692	1.28592
	EU143851 Turkey astrovirus TAstV/VA/99	1.27427	1.29828	1.44087	1.29928	1.3334	1.37195	1.36196	1.25121	1.23504	1.2404	1.24885	1.2551	1.25276	1.2434	1.24965	1.26609	1.24965	1.24423	1.23348	1.23192	1.23348	1.23348	1.2297	1.2297	1.2297	1.2297	1.24579	1.23504	1.2404	1.24579	1.25121	1.26214	1.25121	1.25666	1.20187	1.24098	1.25197	1.25521	1.23553	1.23169	1.23348	1.21601	1.21076	1.23192	1.22128	1.22128	1.22284	1.24423
	EU143849 Turkey astrovirus TAstV/PA/01	1.2773	1.29828	1.41555	1.30803	1.35494	1.3879	1.37814	1.25821	1.24195	1.24734	1.26297	1.26058	1.26141	1.24653	1.24423	1.28592	1.27474	1.2692	1.25821	1.25121	1.24734	1.24734	1.22223	1.22223	1.22223	1.22223	1.25431	1.23814	1.25976	1.25431	1.25431	1.25976	1.24889	1.25431	1.21245	1.24098	1.25197	1.25521	1.23553	1.24256	1.24734	1.2404	1.23504	1.25121	1.2404	1.2404	1.23659	1.25276
	AF206663 Avastrovirus 3	1.27972	1.28975	1.42509	1.31065	1.35175	1.37835	1.34922	1.24965	1.23884	1.23884	1.27095	1.27408	1.28062	1.26538	1.26851	1.2828	1.27163	1.2551	1.24423	1.24267	1.24423	1.24423	1.2297	1.2297	1.2297	1.2297	1.26214	1.2404	1.26214	1.25666	1.25666	1.26765	1.25666	1.26214	1.1987	1.23782	1.25435	1.25195	1.23782	1.25039	1.23884	1.22659	1.21601	1.24267	1.22659	1.22659	1.22815	1.24423
	NC 005790 Turkey astrovirus 2	1.2852	1.3008	1.42509	1.31065	1.35175	1.37204	1.34922	1.2551	1.24423	1.24423	1.26538	1.26851	1.26938	1.25433	1.25746	1.2828	1.27163	1.2551	1.24423	1.24267	1.23884	1.23884	1.2244	1.2244	1.2244	1.2244	1.26214	1.2404	1.26765	1.26214	1.25666	1.26765	1.25666	1.26214	1.1987	1.2433	1.25435	1.25195	1.23782	1.2394	1.22815	1.21601	1.21076	1.23192	1.21601	1.21601	1.21756	1.23348
	AF206663 Avastrovirus 3	1.2852	1.3008	1.42509	1.31065	1.35175	1.37204	1.34922	1.2551	1.24423	1.24423	1.26538	1.26851	1.26938	1.25433	1.25746	1.2828	1.27163	1.2551	1.24423	1.24267	1.23884	1.23884	1.2244	1.2244	1.2244	1.2244	1.26214	1.2404	1.26765	1.26214	1.25666	1.26765	1.25666	1.26214	1.1987	1.2433	1.25435	1.25195	1.23782	1.2394	1.22815	1.21601	1.21076	1.23192	1.21601	1.21601	1.21756	1.23348
	EU143845 Turkey astrovirus TAstV/CO/01	1.28335	1.29277	1.41555	1.30236	1.34879	1.37195	1.35885	1.24195	1.22595	1.23126	1.25746	1.26058	1.26695	1.25198	1.2551	1.2692	1.25821	1.25276	1.24734	1.2404	1.24195	1.24195	1.21175	1.21175	1.21175	1.21175	1.23814	1.22223	1.23281	1.22223	1.22223	1.23281	1.22223	1.2275	1.21245	1.22472	1.24098	1.24385	1.22472	1.23711	1.25821	1.25121	1.2404	1.26214	1.25121	1.25121	1.24734	1.26369
	EU143846 Turkey astrovirus TAstV/MI/01	1.28335	1.29277	1.41555	1.30236	1.34879	1.37195	1.35885	1.24195	1.22595	1.23126	1.25746	1.26058	1.26695	1.25198	1.2551	1.2692	1.25821	1.25276	1.24734	1.2404	1.24195	1.24195	1.21175	1.21175	1.21175	1.21175	1.23814	1.22223	1.23281	1.22223	1.22223	1.23281	1.22223	1.2275	1.21245	1.22472	1.24098	1.24385	1.22472	1.23711	1.25821	1.25121	1.2404	1.26214	1.25121	1.25121	1.24734	1.26369
	EU143844 Turkey astrovirus TAstV/CA/00	1.28975	1.31499	1.40313	1.31372	1.33659	1.35314	1.3525	1.24195	1.22595	1.23126	1.25198	1.2551	1.26141	1.24653	1.24965	1.26369	1.25821	1.25276	1.24734	1.2404	1.24195	1.24195	1.21175	1.21175	1.21175	1.21175	1.23814	1.22223	1.23814	1.2275	1.2275	1.23281	1.22223	1.2275	1.21245	1.23011	1.24098	1.24385	1.22472	1.24256	1.24734	1.24579	1.23504	1.25666	1.24579	1.24579	1.24195	1.25821
	EU143843 Avastrovirus 3 TAstV/AK/98	1.29126	1.30129	1.41555	1.32522	1.35197	1.37835	1.38141	1.25586	1.23969	1.24505	1.24965	1.25276	1.24809	1.23348	1.23659	1.28902	1.28902	1.28341	1.25044	1.2435	1.23969	1.23969	1.22532	1.22532	1.22532	1.22532	1.2359	1.2306	1.25741	1.2306	1.2359	1.2466	1.2359	1.24124	1.22094	1.24414	1.25513	1.26419	1.23869	1.22409	1.23969	1.2275	1.22223	1.2435	1.23281	1.23281	1.23436	1.24505
	EU143848 Turkey astrovirus TAstV/MO/01	1.29677	1.30129	1.41707	1.32675	1.34426	1.37516	1.38793	1.25976	1.2435	1.24889	1.25902	1.26214	1.26297	1.24267	1.24579	1.3102	1.29877	1.2931	1.26524	1.25821	1.25431	1.25431	1.23969	1.23969	1.23969	1.23969	1.25044	1.24505	1.2723	1.26131	1.26679	1.2723	1.26131	1.26679	1.23553	1.24804	1.25909	1.26257	1.24256	1.21718	1.2435	1.23126	1.22595	1.24734	1.23659	1.23659	1.23814	1.24889
	NC 002470 Turkey astrovirus	1.2434	1.27694	1.40199	1.20135	1.24547	1.17825	1.14373	0.91784	0.910118	0.906279	0.864607	0.868681	0.876408	0.868318	0.872378	0.897243	0.885985	0.87117	0.87117	0.858662	0.845761	0.845761	0.835065	0.835065	0.835065	0.835065	0.842183	0.842183	0.863844	0.858662	0.844221	0.851415	0.840643	0.844221	0.872987	0.861897	0.861897	0.871006	0.86558	0.896244	0.854028	0.834461	0.834461	0.848849	0.834461	0.838039	0.844725	0.841135
TAstV-1	Y15936 Avastrovirus 1	1.23798	1.28248	1.41473	1.20135	1.25196	1.17662	1.13862	0.91784	0.910118	0.906279	0.864607	0.868681	0.876408	0.868318	0.872378	0.897243	0.885985	0.87117	0.87117	0.858662	0.845761	0.845761	0.831525	0.831525	0.831525	0.831525	0.838618	0.838618	0.860201	0.855032	0.840643	0.847812	0.837078	0.840643	0.871433	0.861897	0.861897	0.867196	0.86558	0.896244	0.850399	0.834461	0.834461	0.848849	0.834461	0.838039	0.844725	0.841135
	KT886453 Chicken astrovirus CAstV/Poland/G059/2014	1.29928	1.24289	1.30082	1.22472	1.30638	1.28806	1.2767	1.16471	1.14982	1.15972	1.14693	1.15476	1.1622	1.15189	1.15972	1.19517	1.17476	1.16972	1.15476	1.16816	1.14982	1.14982	1.13671	1.13671	1.13671	1.13671	1.14313	1.13827	1.15138	1.13187	1.12225	1.13671	1.12705	1.13187	1.19721	1.21659	1.22723	1.23676	1.20084	1.16346	1.15845	1.1467	1.14178	1.1666	1.16159	1.1666	1.14356	1.15346
DAstV-2	KF753807 Duck astrovirus SL5	1.29056	1.23523	1.43259	1.23327	1.44238	1.32985	1.26851	1.15032	1.14536	1.14536	1.1422	1.1422	1.16919	1.14717	1.14717	1.21131	1.17513	1.19048	1.18534	1.19927	1.19048	1.19048	1.16128	1.16128	1.16128	1.16128	1.16471	1.16816	1.16315	1.1767	1.16159	1.18022	1.16503	1.17007	1.13093	1.13586	1.14083	1.15954	1.14083	1.11141	1.13376	1.16159	1.1566	1.1767	1.1666	1.1666	1.1685	1.16346
	KF753804 Duck astrovirus SL1	1.2962	1.23523	1.43259	1.23327	1.44036	1.32054	1.2676	1.15531	1.14536	1.15032	1.14717	1.14717	1.17431	1.15215	1.15215	1.20763	1.17164	1.18179	1.1767	1.19048	1.18179	1.18179	1.15632	1.15632	1.15632	1.15632	1.15972	1.15816	1.16315	1.17164	1.16159	1.18022	1.16503	1.17007	1.13568	1.14062	1.14558	1.16446	1.14558	1.11617	1.14335	1.16627	1.16128	1.18138	1.17128	1.17128	1.1732	1.16816
	KF753806 Duck astrovirus SL4	1.28902	1.23369	1.42452	1.23169	1.4318	1.31892	1.26596	1.15373	1.14378	1.14874	1.15057	1.15057	1.17786	1.15558	1.15558	1.20606	1.17007	1.18022	1.17007	1.18377	1.17513	1.17513	1.14982	1.14982	1.14982	1.14982	1.1532	1.15164	1.16159	1.16503	1.15503	1.17357	1.15845	1.16346	1.13904	1.144	1.14899	1.16807	1.14899	1.11943	1.13689	1.16471	1.15972	1.17983	1.16972	1.16972	1.17164	1.1666
	KF753805 Duck astrovirus SL2	1.30756	1.2247	1.44106	1.24414	1.43673	1.33274	1.2676	1.16159	1.15164	1.1566	1.15346	1.15346	1.17551	1.16346	1.16346	1.20241	1.1666	1.1767	1.1666	1.18022	1.17164	1.17164	1.16627	1.16627	1.16627	1.16627	1.16972	1.16816	1.17826	1.18179	1.17164	1.19048	1.17513	1.18022	1.13568	1.13568	1.14062	1.15924	1.14062	1.12904	1.16128	1.18449	1.17943	1.19984	1.18958	1.18958	1.19159	1.18647
GOAstV-2	MH410610 Goose astrovirus AHDY	1.34635	1.24969	1.3894	1.24414	1.3275	1.27136	1.27602	1.16595	1.14137	1.15604	1.19878	1.19829	1.19408	1.17826	1.17788	1.29155	1.24734	1.23659	1.23126	1.2404	1.22595	1.22595	1.22223	1.22223	1.22223	1.22223	1.21853	1.22378	1.23814	1.2435	1.23281	1.23814	1.22223	1.2275	1.1977	1.21502	1.21502	1.22637	1.2045	1.19927	1.16627	1.13498	1.14958	1.17943	1.15943	1.15943	1.16128	1.17128
	KY271027 Goose astrovirus	1.3664	1.25658	1.38629	1.22067	1.39438	1.2616	1.30363	1.20656	1.19114	1.19625	1.23036	1.2297	1.25042	1.23572	1.23504	1.29928	1.25508	1.2605	1.24969	1.25895	1.23899	1.23899	1.22995	1.22995	1.22995	1.22995	1.21428	1.20911	1.23523	1.2605	1.24969	1.26595	1.24969	1.25508	1.2045	1.23259	1.22723	1.2391	1.20084	1.1977	1.22905	1.20865	1.20865	1.23504	1.2297	1.2244	1.22378	1.23969
	NC 034567 Goose astrovirus	1.3602	1.2436	1.3786	1.21601	1.40261	1.24639	1.2767	1.20811	1.19268	1.1978	1.23728	1.23659	1.24653	1.24267	1.24195	1.30601	1.26131	1.26131	1.24505	1.25431	1.23436	1.23436	1.19423	1.19423	1.19423	1.19423	1.19935	1.19935	1.22007	1.2466	1.22532	1.24124	1.22532	1.2306	1.19251	1.23641	1.22566	1.23191	1.19927	1.21131	1.22378	1.19625	1.19625	1.2435	1.23281	1.23281	1.22378	1.23436
	Table. Estimates of Evolutionary Divergence between Sequences
	The number of amino acid substitutions per site from between sequences are shown. Standard error estimate(s) are shown above the diagonal. Analyses were conducted using the Poisson correction model [1]. This analysis involved 145 amino acid sequences. All
	1. Zuckerkandl E. and Pauling L. (1965). Evolutionary divergence and convergence in proteins. Edited in Evolving Genes and Proteins by V. Bryson and H.J. Vogel, pp. 97-166. Academic Press, New York.
	2. Kumar S., Stecher G., Li M., Knyaz C., and Tamura K. (2018). MEGA X: Molecular Evolutionary Genetics Analysis across computing platforms. Molecular Biology and Evolution 35:1547-1549.
	Supplementary Table S1. The estimates of evolutionary divergence p-distances of MUSCLE aligned 145 Avastroviridae ORF2 capsid sequences. Each clade group is coloured at intra-clade level with the ANV genotypes split over 11 genotypes. Conditional formatting of the ANV show the conflicts of low ANV inter-genotypes p-distances.
[truncated: 96 more columns]
