# Supplementary material for: The First Whole Genome Sequence and Characterisation of Avian Nephritis Virus Genotype 3
Source: Viruses. 2021 Feb 3;13(2):235. doi: 10.3390/v13020235 (PMC7913312; doi:10.3390/v13020235)
Supplement: Supplementary file 1 [file viruses-13-00235-s001.zip › Supplementary Table S2. Avastroviridae WGS p-distance.xlsx]

## Sheet: Avastrovirus WGS
MK096773 Passerine astrovirus 1 PasAstV-1	unassigned novel avian astrovirus
MK204385 UNVERIFIED: Red-necked stint avastrovirus		1.00161
MK096774 Passerine astrovirus 2 PasAstV-2		0.954181	0.983439
MK096776 Passerine astrovirus 4 PasAstV-4		0.922531	0.973049	0.783635
MK096775 Passerine astrovirus 3 PasAstV-3		0.923353	0.972417	0.834873	0.765358
MH453800 Avastrovirus 2 AstV/Red-necked Avocet/MW08		1.07644	1.05452	1.02635	1.00633	0.992008
MH453801 Avastrovirus 2 AstV/Red-necked Avocet/MW09		1.02643	1.04636	0.979699	0.994455	0.993625	0.903503
MF768270 Avian astrovirus pigeon/China/20/2014		0.948642	0.998227	0.935286	0.891965	0.94487	0.796364	0.630329
KM985702 Avian nephritis virus VIC-6a	ANV2	0.894467	0.965344	0.894794	0.816819	0.837934	0.725606	0.608774	0.445629
AB033998 Avian nephritis virus 1	ANV1	0.941454	1.0364	0.911501	0.880735	0.899217	0.780733	0.624291	0.328684	0.208752
HV511037 JP 2011520430-A/1: Novel avian Astrovirus		0.94468	1.03861	0.91278	0.880274	0.899195	0.782344	0.629205	0.339985	0.209381	0.00585828
NC 003790 Chicken astrovirus		0.94468	1.03861	0.913909	0.88014	0.899195	0.782344	0.629447	0.339596	0.209381	0.00570943	0.00014442
HM029238 Avian nephritis virus 1 China	ANV10	0.93371	1.01931	0.927383	0.892223	0.920132	0.766085	0.623148	0.409855	0.268619	0.253254	0.260525	0.260211
HQ889774 Pigeon avian nephritis virus SH10		0.936519	1.02646	0.934756	0.896877	0.91322	0.757802	0.620578	0.414939	0.274205	0.258888	0.265834	0.265516	0.0966548
MN732559 Avian nephritis virus ANV/CHN/GXJL815/2017	ANV8	0.983109	1.0363	0.931663	0.904884	0.930877	0.761302	0.620242	0.416405	0.272093	0.260456	0.267871	0.267553	0.231504	0.195712
MH028405 Avian nephritis virus 2 AVE52/ANV2		1.00008	1.01702	0.921369	0.89665	0.924823	0.764821	0.623282	0.428025	0.260946	0.269086	0.275387	0.275057	0.234854	0.270209	0.190926
MG846415 Avian nephritis virus		0.996591	1.02687	0.91509	0.895558	0.933041	0.780991	0.622591	0.469677	0.266029	0.303021	0.309323	0.309428	0.307178	0.295931	0.209701	0.175238
KM985703 Avian nephritis virus VIC-6b	ANV4	0.91953	0.971324	0.870665	0.848865	0.864267	0.727523	0.590113	0.47269	0.242777	0.274274	0.275676	0.275676	0.274141	0.260722	0.23192	0.248563	0.257939
MN732558 Avian nephritis virus ANV/CHN/BJCP510-2/2018		0.951768	1.04174	0.923165	0.924283	0.913549	0.777438	0.621773	0.371937	0.262184	0.206102	0.212856	0.21258	0.229451	0.231364	0.223515	0.260845	0.292346	0.219194
MT585643 VF14-92-A2 ANV-3	ANV3	0.965494	1.02018	0.914004	0.897102	0.925606	0.767336	0.631516	0.37624	0.238262	0.206386	0.212457	0.212181	0.22799	0.230005	0.200949	0.225574	0.257707	0.200144	0.164411
MT585644 VF16-03-164b ANV-3		0.974468	1.006	0.902196	0.91045	0.929492	0.768517	0.639027	0.387272	0.248952	0.221082	0.215005	0.214726	0.259681	0.257763	0.222031	0.253466	0.275843	0.212275	0.184923	0.0976754
NC 002470 Turkey astrovirus	TAstV-1	0.969956	0.914505	0.963588	0.923242	0.893001	0.983141	0.963895	0.937278	0.808984	0.90308	0.901708	0.901882	0.907786	0.893679	0.883908	0.894452	0.883974	0.823401	0.926799	0.893898	0.899437
Y15936 Avastrovirus 1 genomic RNA		0.968603	0.905222	0.94708	0.923077	0.907875	0.975164	0.976492	0.950062	0.822697	0.918048	0.916333	0.916507	0.922937	0.912781	0.904476	0.91204	0.905334	0.840675	0.937903	0.909927	0.911825	0.0359497
JX624774 Duck astrovirus YP2	DAstV-4	0.935403	0.926616	0.921774	0.970243	0.947347	0.969117	0.942987	0.938293	0.884759	0.959803	0.960822	0.960822	0.951472	0.960148	0.966195	0.960855	0.954445	0.87445	0.962419	0.961061	0.95157	0.822201	0.816751
KY271027 Goose astrovirus	GoAstV-2	0.945466	0.90685	0.891993	0.907457	0.8898	0.964901	0.928068	0.91788	0.852937	0.933927	0.93328	0.93328	0.932432	0.927965	0.91966	0.925372	0.929241	0.866064	0.939308	0.925278	0.932153	0.732022	0.731993	0.701789
NC034567 Goose astrovirus		0.945466	0.90685	0.891993	0.907457	0.8898	0.964901	0.928068	0.91788	0.852937	0.933927	0.93328	0.93328	0.932432	0.927965	0.91966	0.925372	0.929241	0.866064	0.939308	0.925278	0.932153	0.732022	0.731993	0.701789	0
MH410610 Goose astrovirus AHDY		0.935497	0.904617	0.90841	0.907979	0.89592	0.961642	0.924156	0.8799	0.85782	0.910609	0.912574	0.912574	0.894953	0.879362	0.901486	0.904915	0.919892	0.855443	0.909731	0.903359	0.910617	0.724853	0.737436	0.712956	0.163494	0.163494
KJ020899 Duck astrovirus CPH	DAstV-3	0.961699	0.898366	0.914951	0.893349	0.939922	0.960331	0.93123	0.935353	0.835623	0.928334	0.923903	0.923903	0.915334	0.916768	0.925835	0.923494	0.921111	0.848969	0.941344	0.920377	0.922973	0.783468	0.77418	0.706945	0.692118	0.692118	0.67741
KT886453 Chicken astrovirus CAstV/Pol /G059/2014	CAstV-A	0.895418	0.894298	0.88948	0.879667	0.874349	0.924607	0.931145	0.895176	0.808631	0.862746	0.862469	0.862469	0.85691	0.853804	0.878223	0.891185	0.886865	0.800554	0.885654	0.874999	0.86283	0.713624	0.720289	0.717316	0.635326	0.635326	0.63209	0.584261
MN725026 Chicken astrovirus CAstV/CHN/GDYHTJ718-6/2018	CAstV-B	0.874786	0.889868	0.841369	0.854535	0.870566	0.930925	0.889429	0.885813	0.851452	0.919452	0.919265	0.919265	0.913721	0.906326	0.920649	0.911817	0.906438	0.842272	0.924548	0.913711	0.911595	0.721547	0.727396	0.705816	0.665203	0.665203	0.643856	0.51553	0.393997
MK746105 Chicken astrovirus AAstV/Chicken/CHN/2017/NJ1701		0.869056	0.886491	0.838036	0.85502	0.875004	0.929476	0.883141	0.881267	0.843075	0.907012	0.909427	0.909427	0.904659	0.900244	0.908109	0.896368	0.89046	0.833714	0.916028	0.904247	0.902806	0.720197	0.728273	0.705469	0.664195	0.664195	0.643463	0.518582	0.394883	0.0253729
MN725025 Chicken astrovirus CAstV/CHN/HBLP717-1/2018		0.870865	0.888073	0.842659	0.85365	0.875794	0.932983	0.885145	0.882871	0.84871	0.914531	0.916182	0.916182	0.910865	0.902378	0.915414	0.907289	0.895324	0.839037	0.917372	0.909676	0.908063	0.721695	0.732036	0.702183	0.66595	0.66595	0.644085	0.519524	0.394256	0.0240958	0.0125007
KY038163 Chicken astrovirus CAstV/INDIA/AN /2016		0.911045	0.876444	0.84254	0.848896	0.895548	0.923837	0.896753	0.906732	0.841328	0.896462	0.89693	0.89693	0.881501	0.87071	0.876645	0.889379	0.876787	0.83825	0.905992	0.895867	0.891026	0.744183	0.741448	0.707134	0.663177	0.663177	0.646331	0.517389	0.295454	0.231468	0.227675	0.229388
KX397575 Chicken astrovirus CC CkAstV		0.91664	0.882894	0.853181	0.853438	0.905342	0.91884	0.907417	0.909063	0.829629	0.883101	0.884636	0.884636	0.876773	0.870784	0.881355	0.879716	0.873522	0.824912	0.904405	0.897192	0.888405	0.738971	0.736397	0.693694	0.656398	0.656398	0.635949	0.515235	0.284644	0.253415	0.257858	0.259428	0.1377
KX397576 Chicken astrovirus CkP5		0.914745	0.880918	0.852787	0.852949	0.906022	0.917869	0.908164	0.908432	0.829842	0.883864	0.885399	0.885399	0.87701	0.871343	0.878385	0.879747	0.875091	0.826206	0.904258	0.896251	0.888293	0.740584	0.736199	0.693253	0.654518	0.654518	0.634733	0.515462	0.284078	0.251284	0.256904	0.257404	0.137681	0.00214505
JF414802 Chicken astrovirus GA2011		0.917119	0.89453	0.86044	0.856991	0.89487	0.912384	0.910621	0.902657	0.83808	0.885472	0.885136	0.885136	0.866202	0.861528	0.872343	0.884867	0.874864	0.817315	0.893967	0.888881	0.877245	0.736597	0.737062	0.70852	0.654349	0.654349	0.647392	0.515331	0.285986	0.276044	0.27454	0.276598	0.145347	0.132713	0.131887
JF832365 Chicken astrovirus 4175		0.923669	0.899653	0.875643	0.864949	0.895816	0.922465	0.908988	0.897259	0.834181	0.888187	0.885691	0.885691	0.874251	0.866482	0.887959	0.887391	0.893816	0.816919	0.902677	0.894777	0.879261	0.751228	0.754302	0.726505	0.676596	0.676596	0.673156	0.520078	0.275134	0.292813	0.293456	0.293931	0.165573	0.123579	0.123536	0.0848488
KY807085 Goose astrovirus HN1G	GoAstV-1	0.820331	0.850237	0.811576	0.795586	0.821078	0.857403	0.849768	0.862483	0.833055	0.882227	0.889483	0.889483	0.860331	0.864989	0.888293	0.875537	0.876181	0.837816	0.897269	0.883559	0.886422	0.730052	0.73404	0.673048	0.672127	0.672127	0.649685	0.643625	0.648884	0.661851	0.661169	0.662018	0.664128	0.664429	0.662495	0.663164	0.680094
MF772821 Goose astrovirus AAstV/Goose/CHN/2017/SD01 partial		0.824002	0.849077	0.811422	0.79848	0.8207	0.855206	0.849501	0.867732	0.839688	0.885898	0.892625	0.892625	0.860552	0.869089	0.886713	0.873224	0.87311	0.838901	0.899934	0.88285	0.886012	0.729302	0.735932	0.674581	0.665194	0.665194	0.648699	0.639292	0.645478	0.660476	0.65991	0.659333	0.662121	0.659653	0.657732	0.65902	0.674771	0.0225363
MN337323 Goose astrovirus XX		0.826402	0.855022	0.813255	0.803142	0.816343	0.859434	0.849073	0.868231	0.837696	0.886946	0.893802	0.893802	0.86221	0.870222	0.885785	0.880635	0.875088	0.835854	0.904256	0.886054	0.88651	0.729545	0.734868	0.676755	0.668643	0.668643	0.651803	0.64093	0.647707	0.66601	0.663077	0.665238	0.665067	0.664377	0.662446	0.662817	0.679043	0.0262589	0.0123969
MN068023 Goose astrovirus GTF-04		0.822629	0.848189	0.809275	0.79454	0.81876	0.859549	0.853755	0.866191	0.835678	0.881484	0.889131	0.889131	0.859524	0.868288	0.889656	0.871584	0.878373	0.836299	0.900233	0.883791	0.891916	0.72962	0.735151	0.674166	0.669336	0.669336	0.650954	0.641231	0.650467	0.664276	0.663312	0.663817	0.664821	0.664055	0.662124	0.658686	0.67966	0.0219591	0.0151116	0.0185338
MN428643 Goose astrovirus AHAU3		0.821158	0.854892	0.81309	0.798869	0.816363	0.859695	0.854574	0.8653	0.832736	0.885481	0.891874	0.891874	0.857887	0.867591	0.884643	0.872695	0.870175	0.837771	0.897882	0.883535	0.886281	0.724216	0.733356	0.671453	0.668224	0.668224	0.656283	0.640307	0.650841	0.662605	0.661297	0.662147	0.663235	0.664434	0.662501	0.656075	0.675319	0.0251088	0.0186707	0.0205022	0.0173886
MN175321 Goose astrovirus AstV/Goose/2018/HLJ01		0.826689	0.846811	0.813652	0.796339	0.818271	0.855967	0.845772	0.862601	0.835948	0.881586	0.888452	0.888452	0.856711	0.86676	0.882586	0.870372	0.874061	0.835261	0.896778	0.879138	0.885175	0.723801	0.732517	0.674985	0.667489	0.667489	0.652316	0.637234	0.649312	0.660408	0.658547	0.660905	0.660738	0.662364	0.660426	0.658177	0.675357	0.02489	0.0149336	0.0133577	0.0179626	0.0127876
MN428642 Goose astrovirus GD AHAU2		0.828316	0.856571	0.81162	0.79769	0.819809	0.855803	0.845752	0.860535	0.835732	0.88018	0.887544	0.887544	0.85713	0.86667	0.882633	0.872816	0.871743	0.836488	0.89691	0.880589	0.884926	0.726873	0.734433	0.675738	0.66761	0.66761	0.650827	0.640799	0.647812	0.65917	0.658177	0.658403	0.662289	0.661293	0.659368	0.656285	0.675177	0.0264064	0.0162455	0.0180753	0.0198198	0.0123885	0.0076516
MN428645 Goose astrovirus AHAU5		0.82335	0.85557	0.814858	0.796589	0.818355	0.860093	0.850483	0.863135	0.834003	0.883943	0.890778	0.890778	0.858214	0.866902	0.884975	0.876014	0.874593	0.837671	0.899491	0.883203	0.889309	0.72444	0.732328	0.674562	0.668027	0.668027	0.653826	0.642239	0.650288	0.661576	0.66027	0.661119	0.665374	0.663289	0.661358	0.657923	0.676803	0.025973	0.0165325	0.0183627	0.0185326	0.00941665	0.00893359	0.00729923
MN068024 Goose astrovirus GTF-07		0.822176	0.850984	0.808639	0.80203	0.817935	0.855877	0.853822	0.863722	0.83644	0.881852	0.888648	0.888648	0.862885	0.868915	0.887114	0.873844	0.873532	0.841587	0.898847	0.883298	0.883825	0.7292	0.736238	0.670491	0.665036	0.665036	0.648523	0.641805	0.647388	0.660184	0.658321	0.660367	0.659914	0.661412	0.659487	0.655748	0.675731	0.0241157	0.0153935	0.0163909	0.0143944	0.0158179	0.0186772	0.0195301	0.0188139
MH807626 Goose astrovirus AstV/Goose/CXZ/18		0.822787	0.85289	0.813661	0.800685	0.81997	0.860834	0.849169	0.866185	0.837706	0.887611	0.894871	0.894871	0.862489	0.872369	0.887086	0.87839	0.87236	0.836141	0.90179	0.881965	0.886039	0.731918	0.735858	0.676444	0.670794	0.670794	0.654153	0.643142	0.648448	0.668125	0.664841	0.667664	0.665999	0.666182	0.664247	0.659837	0.677927	0.0248236	0.0160954	0.0128116	0.0129784	0.0169344	0.0143609	0.0190773	0.0182202	0.0156799
MN399857 Goose astrovirus SDXT		0.822644	0.855981	0.815819	0.802034	0.824363	0.862164	0.855388	0.868259	0.835352	0.885172	0.892417	0.892417	0.86159	0.871039	0.886471	0.877531	0.871293	0.835063	0.899339	0.880198	0.883816	0.734373	0.738005	0.679734	0.673938	0.673938	0.657393	0.646631	0.653449	0.670131	0.667468	0.670298	0.66834	0.667573	0.665632	0.662775	0.67943	0.0272904	0.0188183	0.0153481	0.015979	0.0195131	0.016954	0.0216638	0.0208037	0.0179733	0.00443889
MH052598 Goose astrovirus AstV/SDPY/Goose/1116/17		0.820445	0.85382	0.814105	0.800719	0.818603	0.858503	0.853134	0.865137	0.830773	0.881526	0.888318	0.888318	0.861264	0.86896	0.887421	0.877294	0.870962	0.8333	0.899706	0.884582	0.884773	0.728728	0.734584	0.674809	0.66957	0.66957	0.655506	0.64222	0.647057	0.666541	0.663886	0.666707	0.662637	0.665776	0.663842	0.660041	0.676565	0.0243923	0.0165219	0.0128092	0.0156815	0.0142322	0.0130727	0.0169379	0.0166515	0.0146818	0.00805578	0.00945797
MN428641 Goose astrovirus AHAU1		0.820734	0.852394	0.81127	0.797112	0.820478	0.856051	0.849414	0.862356	0.830559	0.878461	0.884781	0.884781	0.857035	0.864623	0.883002	0.868686	0.866769	0.831438	0.896006	0.881505	0.885175	0.726681	0.733369	0.67296	0.667134	0.667134	0.653624	0.64239	0.647073	0.663753	0.663382	0.663919	0.662807	0.663942	0.66201	0.658246	0.677086	0.023668	0.0155306	0.0180714	0.014539	0.0128094	0.0147925	0.015794	0.0153662	0.0138248	0.013096	0.0150929
MN428644 Goose astrovirus AHAU4		0.820157	0.853278	0.812634	0.796105	0.818976	0.857862	0.850988	0.864849	0.830559	0.880123	0.886908	0.886908	0.858249	0.865373	0.88376	0.869473	0.868424	0.831438	0.897702	0.882263	0.886404	0.726595	0.73364	0.671665	0.666857	0.666857	0.653661	0.642949	0.646323	0.663995	0.662999	0.663537	0.661732	0.663213	0.661284	0.656869	0.675595	0.0230925	0.0149603	0.0175002	0.0142533	0.0122418	0.0143614	0.0152244	0.0147969	0.0135395	0.0125282	0.0145233
MG934571 Goose astrovirus GD		0.819904	0.855023	0.811601	0.796455	0.818373	0.857051	0.850067	0.863991	0.83006	0.882118	0.889372	0.889372	0.85662	0.863454	0.879786	0.867406	0.866973	0.829829	0.896454	0.881043	0.885541	0.728131	0.734779	0.67207	0.66452	0.66452	0.652214	0.640748	0.646061	0.659374	0.658071	0.658608	0.65823	0.658449	0.656531	0.653702	0.672217	0.0230919	0.015529	0.0179273	0.0142517	0.0137994	0.0160807	0.017214	0.0166434	0.0131121	0.0146565	0.0169425
MK125058 Goose astrovirus JSHA		0.82149	0.85133	0.811806	0.79939	0.822372	0.858929	0.852563	0.866046	0.834823	0.879907	0.886689	0.886689	0.856739	0.866095	0.882698	0.867387	0.870388	0.833656	0.897822	0.881816	0.88192	0.730046	0.736209	0.670683	0.667254	0.667254	0.649838	0.642533	0.644568	0.661921	0.660023	0.661152	0.658233	0.660825	0.658901	0.656234	0.673519	0.0219506	0.0124012	0.0168058	0.0126886	0.014811	0.0163693	0.017093	0.0165217	0.0125445	0.0126829	0.0153933
KY646154 Duck astrovirus 1 HB2015	DAstV-1	0.872216	0.891212	0.832147	0.826237	0.869989	0.904117	0.878907	0.921678	0.872993	0.937648	0.940312	0.940312	0.926868	0.922424	0.921897	0.935169	0.903002	0.843777	0.939374	0.912365	0.929919	0.723892	0.7155	0.650943	0.59699	0.59699	0.611805	0.626418	0.587787	0.608265	0.600552	0.603678	0.601369	0.598186	0.596213	0.60438	0.603358	0.584952	0.586236	0.586849	0.582408	0.585046	0.579624	0.583639	0.583466	0.584774	0.587327	0.589892
FJ919227 Duck astrovirus 1 DA08		0.874678	0.889733	0.833532	0.826992	0.870021	0.916423	0.883496	0.927848	0.876461	0.935919	0.938097	0.938097	0.927045	0.924078	0.929171	0.935081	0.905997	0.84803	0.937063	0.919104	0.932593	0.724732	0.71795	0.649532	0.597688	0.597688	0.607036	0.623687	0.590756	0.611527	0.608838	0.607851	0.606387	0.602148	0.60073	0.606316	0.605685	0.584469	0.585446	0.58718	0.583603	0.585097	0.580836	0.584263	0.584077	0.585972	0.588526	0.590812
FJ919225 Duck astrovirus 1 DA06		0.871022	0.895702	0.840131	0.828727	0.875497	0.91849	0.884113	0.931585	0.877942	0.939432	0.943453	0.943453	0.928376	0.929159	0.930291	0.93765	0.908555	0.855625	0.942759	0.917106	0.930804	0.726004	0.721024	0.648504	0.60128	0.60128	0.611738	0.627608	0.587675	0.607191	0.602925	0.603051	0.604572	0.598249	0.595998	0.601693	0.60195	0.583598	0.585415	0.58715	0.581615	0.584812	0.580802	0.583852	0.584351	0.58482	0.587094	0.589659
FJ919226 Duck astrovirus 1 DA07		0.873266	0.896636	0.838826	0.83328	0.875181	0.918428	0.882744	0.930133	0.880481	0.941921	0.94595	0.94595	0.92971	0.926058	0.927369	0.940783	0.907336	0.852068	0.939722	0.920926	0.933281	0.725807	0.721545	0.650674	0.599451	0.599451	0.610049	0.626891	0.58656	0.609086	0.605687	0.606966	0.605657	0.597009	0.594761	0.600731	0.602139	0.583353	0.58573	0.586905	0.58137	0.584567	0.581118	0.584167	0.584666	0.584575	0.586849	0.590002
FJ919228 Duck astrovirus 1 DA93		0.877928	0.897326	0.850475	0.82676	0.86174	0.907879	0.887659	0.924654	0.877116	0.940367	0.944352	0.944352	0.920194	0.919124	0.921176	0.928948	0.911463	0.847897	0.938833	0.912036	0.931523	0.720599	0.717685	0.655566	0.591272	0.591272	0.605869	0.628199	0.589096	0.603674	0.598928	0.601947	0.612233	0.598589	0.596897	0.605267	0.606963	0.587556	0.589125	0.589685	0.585282	0.588098	0.586053	0.589681	0.589324	0.588783	0.589233	0.592371
FJ434664 Avastrovirus 3 C-NGB		0.892979	0.892167	0.838703	0.822329	0.870259	0.929342	0.885143	0.917597	0.868773	0.937696	0.941225	0.941225	0.926363	0.925112	0.919492	0.925435	0.899809	0.848119	0.93803	0.912306	0.932714	0.716387	0.712646	0.653006	0.599797	0.599797	0.612006	0.629175	0.589563	0.607034	0.601164	0.602416	0.61217	0.599713	0.59802	0.6043	0.609024	0.582273	0.586613	0.585212	0.582247	0.584607	0.579995	0.582389	0.583193	0.584563	0.586277	0.589403
NC012437 Duck astrovirus C-NGB		0.892979	0.892167	0.838703	0.822329	0.870259	0.929342	0.885143	0.917597	0.868773	0.937696	0.941225	0.941225	0.926363	0.925112	0.919492	0.925435	0.899809	0.848119	0.93803	0.912306	0.932714	0.716387	0.712646	0.653006	0.599797	0.599797	0.612006	0.629175	0.589563	0.607034	0.601164	0.602416	0.61217	0.599713	0.59802	0.6043	0.609024	0.582273	0.586613	0.585212	0.582247	0.584607	0.579995	0.582389	0.583193	0.584563	0.586277	0.589403
MN149392 Duck astrovirus 1 D17		0.890205	0.887743	0.834424	0.826258	0.869973	0.929992	0.882651	0.918666	0.869911	0.931476	0.934851	0.934851	0.926024	0.925587	0.921205	0.92821	0.9029	0.848923	0.934454	0.912474	0.927849	0.714755	0.710342	0.652701	0.601726	0.601726	0.61435	0.632228	0.588089	0.607048	0.601856	0.603109	0.608331	0.597978	0.596289	0.604448	0.606067	0.582784	0.585466	0.584629	0.581666	0.583463	0.579412	0.581808	0.58345	0.58398	0.585692	0.589096
JX439643 Duck astrovirus 1 WF1201		0.893448	0.890119	0.837691	0.823732	0.869252	0.929481	0.885346	0.920644	0.87321	0.937498	0.940894	0.940894	0.929736	0.929555	0.925048	0.930726	0.906863	0.849321	0.937353	0.915718	0.930664	0.713827	0.709421	0.652206	0.599931	0.599931	0.614238	0.632615	0.587569	0.607274	0.601965	0.603217	0.608751	0.598963	0.597271	0.60393	0.605172	0.584142	0.587393	0.58655	0.58358	0.585384	0.581331	0.584003	0.585371	0.585901	0.587617	0.591033
MH712856 Duck astrovirus 1 D51		0.892173	0.887394	0.834363	0.822132	0.869407	0.927433	0.884174	0.919945	0.876449	0.933389	0.93677	0.93677	0.92832	0.930804	0.925946	0.929432	0.906455	0.850258	0.934932	0.916039	0.932362	0.714755	0.710705	0.653408	0.599895	0.599895	0.614533	0.63195	0.586038	0.605215	0.599919	0.600609	0.607245	0.597764	0.596075	0.60413	0.602963	0.584953	0.588205	0.587362	0.584391	0.586195	0.582146	0.584534	0.586182	0.586713	0.588429	0.591847
KF753807 Duck astrovirus SL5	DAstV-2	0.904423	0.90239	0.892183	0.865525	0.894238	0.936495	0.899444	0.935174	0.835542	0.920569	0.92372	0.92372	0.918198	0.93078	0.919869	0.919002	0.899832	0.847706	0.937244	0.911656	0.920475	0.744424	0.744683	0.693017	0.609005	0.609005	0.617741	0.633448	0.607908	0.662815	0.667651	0.671371	0.680055	0.666102	0.664736	0.668323	0.677185	0.570101	0.570075	0.573954	0.570307	0.570234	0.566446	0.568597	0.570613	0.571619	0.573228	0.57771
KF753804 Duck astrovirus SL1		0.903345	0.902065	0.890652	0.866601	0.894342	0.937102	0.899983	0.935524	0.835689	0.922036	0.925192	0.925192	0.91851	0.931096	0.919323	0.918448	0.899298	0.848681	0.937106	0.911966	0.920789	0.744495	0.744387	0.693776	0.608048	0.608048	0.61677	0.633824	0.607076	0.662454	0.667287	0.671006	0.679999	0.666048	0.664682	0.668269	0.676456	0.569582	0.569556	0.573434	0.569787	0.569714	0.565925	0.568358	0.570093	0.571098	0.572708	0.577187
KF753805 Duck astrovirus SL2		0.901518	0.903687	0.888615	0.865146	0.897523	0.938439	0.903387	0.934818	0.832651	0.919948	0.922164	0.922164	0.914616	0.924691	0.919287	0.92249	0.902066	0.841906	0.935729	0.907292	0.917919	0.745108	0.751816	0.698196	0.61174	0.61174	0.619032	0.633644	0.607517	0.661441	0.668172	0.670128	0.680817	0.664934	0.663965	0.667134	0.675559	0.572679	0.571446	0.575029	0.571972	0.571563	0.567881	0.570304	0.572321	0.573284	0.574683	0.579165
KF753806 Duck astrovirus SL4		0.899969	0.903811	0.888747	0.865019	0.897419	0.939986	0.904845	0.934501	0.831731	0.920524	0.922742	0.922742	0.915191	0.925273	0.919863	0.923078	0.90307	0.842056	0.936318	0.907859	0.918499	0.745016	0.751724	0.698923	0.611385	0.611385	0.61867	0.63358	0.608163	0.661818	0.668552	0.670509	0.681836	0.664554	0.663586	0.667517	0.675149	0.573016	0.571782	0.575366	0.572309	0.571899	0.568217	0.57064	0.572658	0.573621	0.575021	0.579505
EU143847 Turkey astrovirus TAstV/MN/01	TAstV-2	0.852589	0.831999	0.844345	0.826719	0.870938	0.92005	0.909073	0.902663	0.824918	0.922321	0.923904	0.923904	0.911109	0.924859	0.917304	0.912518	0.898972	0.834719	0.927518	0.911869	0.913963	0.730929	0.732243	0.672314	0.638936	0.638936	0.644177	0.644561	0.643549	0.670008	0.668414	0.669439	0.677699	0.673385	0.672724	0.679499	0.670376	0.528239	0.532311	0.533778	0.527769	0.530294	0.529939	0.529463	0.532045	0.53118	0.533462	0.536744
EU143843 Avastrovirus 3 TAstV/AK/98		0.840803	0.821679	0.831605	0.820796	0.863759	0.909566	0.887663	0.890248	0.825729	0.913209	0.918034	0.918034	0.903533	0.913743	0.903143	0.89716	0.881529	0.830646	0.917025	0.895277	0.883985	0.726271	0.729534	0.664306	0.634225	0.634225	0.646182	0.631496	0.639088	0.664214	0.669279	0.666523	0.672081	0.66222	0.661878	0.671877	0.662939	0.517165	0.518245	0.520778	0.516942	0.51738	0.517322	0.518171	0.520726	0.51824	0.522625	0.525075
EU143848 Turkey astrovirus TAstV/MO/01		0.842142	0.823572	0.839867	0.819167	0.875478	0.917382	0.893142	0.890824	0.827258	0.91134	0.913397	0.913397	0.907969	0.923468	0.910353	0.887616	0.884583	0.824417	0.918136	0.89785	0.897137	0.725511	0.728281	0.658224	0.628177	0.628177	0.640814	0.629634	0.640949	0.667793	0.672345	0.670914	0.673784	0.657089	0.656448	0.668006	0.664444	0.512977	0.512179	0.515482	0.512541	0.512286	0.513256	0.51358	0.515087	0.512439	0.517503	0.519936
EU143850 Turkey astrovirus TAstV/TX/00		0.845121	0.81575	0.835456	0.81352	0.87659	0.927059	0.895319	0.897175	0.82371	0.908375	0.910605	0.910605	0.899066	0.907723	0.90295	0.898045	0.880875	0.820358	0.91137	0.899591	0.88899	0.722228	0.726928	0.665486	0.637353	0.637353	0.647299	0.623097	0.641454	0.670216	0.668665	0.668444	0.67292	0.665799	0.66392	0.668684	0.668732	0.515423	0.517478	0.520532	0.515947	0.517555	0.517227	0.518804	0.518992	0.517649	0.521277	0.524509
EU143851 Turkey astrovirus TAstV/VA/99		0.839817	0.824335	0.837216	0.814429	0.871259	0.914228	0.90339	0.895606	0.827369	0.914482	0.917911	0.917911	0.90445	0.90948	0.898046	0.892025	0.874052	0.820874	0.91271	0.89701	0.895265	0.724212	0.723562	0.649706	0.63095	0.63095	0.639179	0.630545	0.646594	0.680391	0.68063	0.680378	0.675482	0.676877	0.6759	0.676369	0.670764	0.511001	0.513665	0.516446	0.511411	0.514508	0.513922	0.513995	0.516641	0.513554	0.517355	0.519798
EU143844 Turkey astrovirus TAstV/CA/00		0.837268	0.825974	0.849913	0.81465	0.86392	0.915352	0.906562	0.890879	0.827529	0.904151	0.907158	0.907158	0.893218	0.911385	0.902733	0.882747	0.875086	0.820043	0.918037	0.897854	0.894992	0.723	0.727388	0.666327	0.635785	0.635785	0.645529	0.637384	0.646997	0.677345	0.676723	0.677995	0.674408	0.672167	0.671816	0.680964	0.664294	0.518488	0.518583	0.520859	0.517818	0.517343	0.51718	0.51968	0.520431	0.518557	0.522019	0.525252
AF206663 Avastrovirus 3		0.842526	0.826469	0.841985	0.808894	0.86995	0.914224	0.901803	0.889699	0.83503	0.918112	0.923472	0.923472	0.8966	0.91711	0.909321	0.887466	0.878921	0.825308	0.921561	0.906131	0.899286	0.726514	0.730031	0.653873	0.633769	0.633769	0.648108	0.633622	0.646565	0.68102	0.683989	0.684949	0.673181	0.665983	0.665637	0.671005	0.663831	0.513083	0.5135	0.517306	0.512955	0.512821	0.512529	0.514561	0.515037	0.514183	0.516326	0.519535
NC 005790 Turkey astrovirus 2		0.842526	0.826469	0.841985	0.808894	0.86995	0.914224	0.901803	0.889699	0.83503	0.918112	0.923472	0.923472	0.8966	0.91711	0.909321	0.887466	0.878921	0.825308	0.921561	0.906131	0.899286	0.726514	0.730031	0.653873	0.633769	0.633769	0.648108	0.633622	0.646565	0.68102	0.683989	0.684949	0.673181	0.665983	0.665637	0.671005	0.663831	0.513083	0.5135	0.517306	0.512955	0.512821	0.512529	0.514561	0.515037	0.514183	0.516326	0.519535
EU143845 Turkey astrovirus TAstV/CO/01		0.842623	0.820574	0.842728	0.817118	0.863504	0.918587	0.901228	0.885031	0.838613	0.911707	0.917263	0.917263	0.893871	0.910228	0.903168	0.884878	0.873137	0.829759	0.921639	0.902141	0.89366	0.727816	0.731485	0.658734	0.635598	0.635598	0.645652	0.634415	0.6419	0.68082	0.683785	0.684745	0.673411	0.669872	0.669523	0.67458	0.668445	0.509895	0.511339	0.51462	0.509768	0.510662	0.509934	0.511884	0.512893	0.511526	0.514696	0.517379
EU143849 Turkey astrovirus TAstV/PA/01		0.832743	0.816225	0.82238	0.812765	0.862434	0.916562	0.899986	0.894158	0.821651	0.905542	0.911219	0.911219	0.898509	0.907947	0.895335	0.884031	0.875352	0.817916	0.917051	0.893206	0.890142	0.71968	0.724805	0.65482	0.62686	0.62686	0.638621	0.637559	0.636695	0.663868	0.6689	0.666467	0.674637	0.662121	0.661778	0.671502	0.669876	0.50779	0.511022	0.513003	0.510006	0.509903	0.510247	0.512701	0.512299	0.510355	0.514152	0.517612
EU143846 Turkey astrovirus TAstV/MI/01		0.842124	0.829825	0.837607	0.819086	0.871471	0.922187	0.897141	0.885959	0.828931	0.911385	0.916869	0.916869	0.901508	0.909355	0.898899	0.888638	0.877542	0.822363	0.913474	0.900546	0.890432	0.72231	0.726048	0.660153	0.636452	0.636452	0.639885	0.632484	0.638463	0.680221	0.680939	0.680638	0.679109	0.672234	0.671265	0.678172	0.67256	0.508376	0.510819	0.514371	0.51007	0.50934	0.509751	0.508556	0.511095	0.511573	0.515016	0.517186
Table. Estimates of Evolutionary Divergence between Sequences
The number of base substitutions per site from between sequences are shown. Analyses were conducted using the Maximum Composite Likelihood model [1]. This analysis involved 80 nucleotide sequences. Codon positions included were 1st+2nd+3rd+Noncoding.
1. Tamura K., Nei M., and Kumar S. (2004). Prospects for inferring very large phylogenies by using the neighbor-joining method. Proceedings of the National Academy of Sciences (USA) 101:11030-11035.
2. Kumar S., Stecher G., Li M., Knyaz C., and Tamura K. (2018). MEGA X: Molecular Evolutionary Genetics Analysis across computing platforms. Molecular Biology and Evolution 35:1547-1549.
Supplementary Table S2. The estimates of evolutionary divergence as p-distances from 78 MUSCLE aligned Avastroviridae whole genome sequences starting from ORF1a. Each clade group is coloured at intra-clade level. Conditional formatting of the ANV show the conflicts of low ANV inter-genotypes p-distances.
[truncated: 29 more columns]
